# Supplementary material for: Genome-Wide Identification of Myxobacterial Predation Genes and Demonstration of Formaldehyde Secretion as a Potentially Predation-Resistant Trait of Pseudomonas aeruginosa
Source: Front Microbiol. 2019 Nov 13;10:2650. doi: 10.3389/fmicb.2019.02650 (PMC6863768; doi:10.3389/fmicb.2019.02650)
Supplement: Supplementary file 1 [file Table_1.xlsx]

## Sheet: Predation efficiency 7 day
Supplementary Table S1 | Predation data for 29 predatory strain and 10 prey organisms, measured after 4 and 7 days
	E. coli	Ps. aeruginosa	K. pneumoniae	P. mirabilis	Staph. aureus	Staph. epidermidis	Staph. saprophyticus	E. faecalis	B. subtilis	C. albicans
AB004	20	15	27	22	12	15	13	15	32	19
AB018	31	31	41	36	20	31	15	22	15	34
AB022	25	14	29	30	11	16	12	14	36	25
AB024B	25	15	32	30	9	16	13	15	35	30
AB025A	26	16	32	29	8	21	14	15	35	29
AB025B	37	16	35	35	17	27	19	27	32	42
AB032C	24	21	28	31	17	26	11	14	13	37
AB036A	31	20	33	22	15	32	18	25	27	19
AB043A	30	20	43	34	20	26	20	19	31	33
AB045	30	20	22	22	14	30	17	21	25	20
AB047A	30	19	35	31	22	32	23	25	40	36
AB049A	29	21	33	31	31	22	25	21	26	30
AB050A	20	22	31	29	16	20	17	17	24	28
AB050B	34	20	41	41	21	37	21	23	40	39
AB056	31	18	35	41	26	35	20	30	32	31
CA005	21	13	24	24	21	25	19	21	21	28
CA006	24	8	29	27	20	26	16	22	28	23
CA010	45	7	52	49	30	22	16	52	25	32
CA031B	31	9	36	28	23	38	25	19	31	45
CA040B	25	25	35	33	19	24	22	22	28	42
CA041A	25	14	22	27	20	21	21	20	21	28
CA043D	33	30	45	35	35	38	22	29	43	44
CA047B	35	40	51	43	31	34	22	26	40	45
CA049B	35	35	52	37	32	48	25	20	45	45
CA051B	26	20	30	29	25	28	28	21	35	38
CA053C	19	18	26	29	21	22	25	20	32	39
CA054A	23	17	29	23	23	24	16	18	24	26
CA054B	39	28	40	47	26	37	24	28	62	50
DK1622	22	8	26	20	18	18	14	10	6	28

## Sheet: Predation efficiency 4 day
	E. coli	Ps. aeruginosa	K. pneumoniae	P. mirabilis	Staph. aureus	Staph. epidermidis	Staph. saprophyticus	E. faecalis	B. subtilis	C. albicans
AB004	10	10	11	11	6	8	6	7	16	9
AB018	15	15	19	19	11	11	6	13	6	18
AB022	15	10	17	16	6	8	6	9	8	12
AB024B	15	11	18	18	6	10	6	12	19	16
AB025A	15	12	18	15	6	12	6	11	17	15
AB025B	20	10	25	21	11	17	6	16	19	22
AB032C	6	6	7	6	6	6	6	8	6	6
AB036A	19	15	19	13	11	21	14	15	18	17
AB043A	16	15	21	17	12	14	14	13	17	16
AB045	19	15	16	16	11	21	13	14	16	15
AB047A	17	12	20	17	14	13	15	14	18	21
AB049A	14	11	16	15	15	12	13	13	13	15
AB050A	11	15	13	12	8	8	8	10	10	11
AB050B	21	15	25	26	15	23	15	15	25	22
AB056	29	16	24	20	18	19	15	16	20	17
CA005	14	9	13	12	13	14	13	12	13	16
CA006	17	6	17	18	12	18	11	14	17	19
CA010	33	6	42	38	20	15	11	41	15	22
CA031B	21	7	28	16	15	21	8	14	24	28
CA040B	15	14	20	18	12	15	12	14	10	23
CA041A	10	8	11	11	10	12	10	11	10	13
CA043D	17	15	25	20	20	22	14	18	29	26
CA047B	20	22	28	20	16	22	12	16	26	23
CA049B	21	21	32	20	21	30	15	18	29	27
CA051B	17	19	23	17	15	18	19	14	22	23
CA053C	15	14	16	16	14	15	15	15	19	19
CA054A	17	11	19	16	14	16	14	14	19	18
CA054B	24	24	32	25	17	20	19	16	31	32
DK1622	16	6	15	12	11	12	9	8	6	20

## Sheet: Ranked activity plots
	Ranked plots of predatory activity (mm zone of predation after 7 days)
	Left: Ranked activity of predators (mm zone of predation diameter) preying upon 10 different prey
	Right: Ranked susceptibility of prey (mm zone of predation diameter), being preyed upon by 29 different predators
