# Supplementary material for: Genome-Wide Identification of Myxobacterial Predation Genes and Demonstration of Formaldehyde Secretion as a Potentially Predation-Resistant Trait of Pseudomonas aeruginosa
Source: Front Microbiol. 2019 Nov 13;10:2650. doi: 10.3389/fmicb.2019.02650 (PMC6863768; doi:10.3389/fmicb.2019.02650)
Supplement: Supplementary file 2 [file Table_2.xlsx]

## Sheet: Supplementary File 2
SUPPLEMENTARY TABLE S2 | Clusters of predation genes identified by GWAS. Functional annotation, COG category and the translated gene sequence are provided for an exemplar member of each cluster. For each prey organism, the numbers of genomes with a cluster member present and absent are indicated for superior predators (pos) and inferior predators (neg).
				Staphylococcus saprophyticus							Candida albicans							Pseudomonas aeruginosa							Streptococcus pneumoniae							Staphylococcus epidermidis							Staphylococcus aureus							Escherichia coli
Gene/Cluster	Annotation	Exemplar Gene Translation	EggNOG COG	Number_pos_present_in	Number_neg_present_in	Number_pos_not_present_in	Number_neg_not_present_in	Sensitivity	Specificity	p-value	Number_pos_present_in	Number_neg_present_in	Number_pos_not_present_in	Number_neg_not_present_in	Sensitivity	Specificity	p-value	Number_pos_present_in	Number_neg_present_in	Number_pos_not_present_in	Number_neg_not_present_in	Sensitivity	Specificity	p-value	Number_pos_present_in	Number_neg_present_in	Number_pos_not_present_in	Number_neg_not_present_in	Sensitivity	Specificity	p-value	Number_pos_present_in	Number_neg_present_in	Number_pos_not_present_in	Number_neg_not_present_in	Sensitivity	Specificity	p-value	Number_pos_present_in	Number_neg_present_in	Number_pos_not_present_in	Number_neg_not_present_in	Sensitivity	Specificity	p-value	Number_pos_present_in	Number_neg_present_in	Number_pos_not_present_in	Number_neg_not_present_in
COCOR_RS18875	hypothetical protein	VTKVKTGLDVWAAQGFYALKGKRVGAIVNPTSVDSRFRHLADLLASTDGVTLAALFGPEHGIRGEAQYMVAVDEARDRKTGVPVHSLYGSTFESLSPRQEWLKGLDALVFDIQDVGSRYYTYVYTMALAMKAAAQARVPFCVLDRPNPLDGVTLEGNLVGEKFRSFVGLYALPNRHGMTAGELARLFNAQEGFGCDLTVVPCEGWTRDMYWSDTGLPFLPPSPNMPTADTALVYPGMCQLEGTNVSEGRGTCRPFEQFGAPWVDTDKLMARLDRERLPGVAFRPVGFTPTFDKFKGQSCNGAFIHVTDRRVFQPLRTGIAITQALHDIGPGQFAWRADAYEFVEDVPAFDLLCGTDQVRRGIEEGWSLDRMLEGFELQTEAFRKHREPALLYASSR*	S	10	1	0	9	100	90	0.000119076	8	3	1	7	88.8889	70	0.0197666	7	1	2	8	77.7778	88.8889	0.0152201
COCOR_RS36900	hypothetical protein	MNLRMKLLVVPCAALSFAGGVALATSPETKAEPLPKHVLPASKDGNLVLGLCDGETSMEVPGVKDGQKLTRAQAITATAQLMDDWRKKNPNANWDDVPGPVLAQATPPAAKKSPPPAPQPNPGAKPAGNDVRQGGVGAQTGASAVPQQQKANLQTGHTYGAYSERDEQVWAASVQETVKEGHRVFHDAEALGGTVGVSCDMCHPDGANTHPETYPKYQVQLGRTALLRDMINWCIENPVRGKPLADGDPKMRAMEAYIYAQRKGVKLEYGKH*	.	8	2	2	8	80	80	0.0230141								8	1	1	8	88.8889	88.8889	0.0033731
COCOR_RS12890	tRNA-Leu(taa)	.	.	10	2	0	8	100	80	0.000714456	8	2	1	8	88.8889	80	0.00547749	8	2	1	7	88.8889	77.7778	0.0152201
COCOR_RS32690	PilZ domain	VGLERRSDDRLHADVKVTMKNTGIFTDHRIINLSSGGLFIGTDRPLRLGTQVELTLRFDDPERVMTLRSSVIWENSLDDGKNPRGYGLRLSALRAEERDFIQQYVRRTKKP*	O	10	1	0	9	100	90	0.000119076	8	3	1	7	88.8889	70	0.0197666	7	1	2	8	77.7778	88.8889	0.0152201
degU_1	Transcriptional regulatory protein DegU	VNTVRLVLADDHALVRQGLRSLLELTPDLRVVGEASDGEEALRKVAELQPDVVLMDVRMPRMTGLEALRALRRTDAGRRVVLLTTFDEDAVLIEALRLGVQGFLLKDVSLEELAEAIRRVASGQTLLPPGVAERVARGVTELPRDFPHADLPEGLTRREVEVLRLIARGLSNREIADALGTAEGTVKNQTSSILSKLGVRDRTRAVLRAMELGCL*	T	9	2	1	8	90	80	0.00547749								8	3	1	6	88.8889	66.6667	0.0497738	7	2	1	8	87.5	80	0.0152201
etfB	Electron transfer flavoprotein subunit beta	VKILVTAKRVEDPESKIKVKPDGSDIVKEGLKYKINPFDEIGVEEGLRLAAKHTGEVVVVSIGGKEVQEQLRHALAMGANRAIWVNHTGPLDQLGIAGLLQKVAEKEKPDIVLLGKQSIDDDQNQVGQYLAEFLGWGQATFASKVESLESDQEKNKVPAVVLSADKKSVQVVREVDNGLATLEVQLPAIVTTDLRLNQPRYASLPGIMKAKSKPIEELTPAGLGVDVAPKIQVLKLASPPPRKAGIKVPDVATLVEKLHNEAKVV*	C	10	1	0	9	100	90	0.000119076	8	3	1	7	88.8889	70	0.0197666	7	1	2	8	77.7778	88.8889	0.0152201
group_1030	hypothetical protein	MKASTAGGRSETNSDGRGGRASTCFMSRSTGELPMKGSRPVTISKVTTPMAYRSVMGPTDWPRACSGAMYSGVPTTMSVRVCAVRPVGPSPRLASPKSSSFT*	.	9	2	1	8	90	80	0.00547749
fdm_2	Formaldehyde dismutase	MKAICWHGHGDVRYESAPDPKIEDPRDAIIRVTRTAICGSDLHLLDGYMPTMKSGDVLGHEFMGEVIETGSGVTRLKKGDRVIVPFNIACGECVFCKKTLFSLCDRSNRNAEAAAKMMGYSPSGLFGYSHMLGGFSGGQAEYVRVPYADVGPLKIPDGLTEDQVLFLTDIFPTGYMAAENCQMEKGDTVAVWGCGPVGQFAIQSAWMFGAGRVIAIDHVPERLALAKSWGKAETIDFTRQDVYETLKEMTGGLGPDRCIDAVGAEAHGTGSLDAVIDKAKAAVKLATDRPHALRQAIYCCRKGGTVSVPGVYVGFLDKVPMGAFVNKGLTMKTGQTHTHRYTRPLLEKIQAGAIDPTRLITHRAKLSDAPALYKKFRDKEDGCIKVVMTP*	E	8	1	2	9	80	90	0.00547749								7	1	2	8	77.7778	88.8889	0.0152201
nadE_1	NH(3)-dependent NAD( ) synthetase	VTTKFSKQVLELDWEAKAASLSDGLKEAVLKKLRKRGLVVAVSGGIDSACVAALAVRALGPDRVFGLLLPERDSSGLSSKLGRELCEKLGIQYTLHDIAPVLEAAGCYSQRDAAVRSVFPAFQPDMKWKIVMHGDRLNTDALNVFYVVVQVDGQEQRFRLTPQAYVQIVAATNFKQRVRKMMEYFHADRLNFAASGTPNRLEYDQGFFVKLGDGSADVKPIASLYKTQTYKLARHLGVIDGILNREPTTDTFSLEQSQEDFYFSVHYSQLDLILWAKNHGVTPEEVSPEMGLTPQQIQRVYDDIDQKRRTTAYLHAQPLLLEEVSELKPFKIS*	H	9	1	1	9	90	90	0.00109333								7	1	2	8	77.7778	88.8889	0.0152201								7	2	2	8	77.7778	80	0.0230141
asnB_1	Asparagine synthetase [glutamine-hydrolyzing] 1	MCGIAGFTFPAGDATGTEQHAGRLRRMTASIKHRGPDAQRALLLDGAALGHARLSIVDLASGHQPMRDEATGLTVVFNGEIFNHVELREQLSGAYAFRTRSDTEVILAAFLAWGIDCVRRFEGQWAFALWDPRDRTLWMSRDRVGICPLFYASLPQGHLAFASEAKALFAGGLVTPALDARGLKQTYQLWAPVAPRTSFEGVSLLPPAHVAKWRDGTLTLQRYWDLDFGVTPDAADAPRLLEELGAVLDRAVRLRLRADVPVAAYLSGGLDSSLLCSLAQEQLGGTLRTFSVGFAHARFDERTHQATVAEQLRTEHRVVEMRDGDIGSLVPGVIFHAEQAMMRSAPAPFLRLSGWVRDHGIKVVLTGEGSDEMFLGYDLFKETQVRQFWARQPGSKYRP…	E	9	1	1	9	90	90	0.00109333								7	1	2	8	77.7778	88.8889	0.0152201								7	2	2	8	77.7778	80	0.0230141
pyrG	CTP synthase	MRSKKTKFIFVTGGVVSSLGKGLASASIGALLENRGLDITLIKLDPYINVDPGTMSPFQHGEVFVTEDGGETDMDLGHYERFTHARMSRLNNFTSGRIYNAVITKERRGEYLGKTVQVIPHITDEIKASIRQAAQDVDVVIVEVGGTVGDIESLPFLEAIRQMRYDVGSQNAVYIHLTLLPYIGAAGEVKTKPTQHSVMKLREIGIQPDFLLCRTDREISRELKDKIAMFCNVDNGNVFTSPDVRSIYELPLELHRQGLDERLAEVLNIWSRAPHLEKWETIVRKIYEPARGEVTVAIVGKYVNLTESYKSLNESLLHGGIANDVRVKLRFVDSQDVEAQGPEKTLAGVDAVLVPGGFGVRGTEGKIAAVRYARENKLPFFGICLGLQMAVVEFSRTVL…	F	10	1	0	9	100	90	0.000119076	8	1	1	9	88.8889	90	0.00109333	6	1	3	8	66.6667	88.8889	0.0497738								7	2	2	8	77.7778	80	0.0230141	6	0	2	9	75	100	0.00226244
dedD	hypothetical protein	MRDAHRMKEKFDVSLDNRQIVSLLIAGIVVMGAVFVLGVVVGKKLAGDAQTAAAPDLLSALDANAQVLNDARQEPPLTFPDELTRKTGSEPLPPLPKVAAKPEAPKAAAAAKPEVKPETKPAEAPKVAAKPAALAPTPDPDTGELPAMDSAEEDAIANGKPLSKPEAKPEPKPAEPAKVAAAKPEPKVVEPVKGKVEETPVATRTAVRDGGMKEAIARAQALPAEPPRPSEAVKGGAFTLQLSAFQSRQDADRFAARLRDRGYAPYILAAEVPGKGTWYRVRMGSFASKEAAGRYLTDFKRETQLDAYVAGTN*	S	9	1	1	9	90	90	0.00109333								6	1	3	8	66.6667	88.8889	0.0497738
COCOR_RS24315	hypothetical protein	MPARKLYFESIRVGDELPALAKAPVDRVQLSRYAGASGDYNPVHVDEIYAKSVGMPSVYAPGMLVMGMLGQLISDWARGGQLRRYNVRFIKMVWPGDTVVCKGRVSDRHGSGGRYFVEIDLWAENQKGELVMKGGSQIQLFYSLEDENRQRSGQSPIVVEVPRESLVVPAPASSAEAASSAPAPAAPERDRDEDDEEDEESDEPRSGASSKKTAPREKPAAKTASLPAAKKARK*	I	9	1	1	9	90	90	0.00109333	7	2	2	8	77.7778	80	0.0230141																						5	1	3	8	62.5	88.8889	0.0497738
epsF_2	Type II secretion system protein F	MAAPAVQQKATASKKNTAQFLWEAKTKSGENKKGEMEASDIEAVNARLKSLGLNPTKVRKKGTFDMELSLPGSVTGKDILIFTRQFATMIDAGLPLVQCLDILASQMDNPAFKKVVFAIKGKVEQGSTFADALKEHPKVFDELYVQLCAAGEVGGILDTILNRLAAYREKNEKLKAKVKGAMTYPSVVILVAIGVTALLLLKVTPVFEKMFADFGSQLPGPTQVVVDMSKFAQAYFFHTVVGIAVVVFAFSWSYKQPKGRKFWDKTFLKLPLFGDVLRKVAVARFTRTLGTMISSGVPILDALDVTAKTAGNRTVEEAIYYVRGKIAEGKNIAGPLLETKVFPSMVVQMIGVGEATGAMDTMLNKIADFYDDEVDTAIGALTSMIEPLLMVFLGGVVGG…	U	8	0	2	10	80	100	0.000714456								6	0	3	9	66.6667	100	0.00904977
group_2431	hypothetical protein	MTSLTSLMLLAQVGSGRLQGGWGYVGACYGITVAAFVLYSVSLWARRPRAAADSKE*	.	8	1	2	9	80	90	0.00547749								6	1	3	8	66.6667	88.8889	0.0497738
phoP_5	Alkaline phosphatase synthesis transcriptional regulatory protein PhoP	VVPATETVLVVDDEQGILEALADLLREEGYRVLTASHGREALERMAEVKPDLVLTDWMMPVLDGPALIERIGQDPSLRHIPVLGMSAVDVNGLKRLYPGMEFLQKPFDIRALMKLVRRSLDANPRVRGG*	T	6	0	4	10	60	100	0.0108359								5	0	4	9	55.5556	100	0.0294118	5	1	3	9	62.5	90	0.0429864
zraS_9	Sensor protein ZraS	MSAKAYSEQELRTLVDAFTQPVLVVDGGGIVSVANAGYARLLGLPVEQVEGRSFLDFVQPEDRSRMADRFQRVATGAPLDGRPQLYKIFSVQGATGELYVQANPLRLEGGRFALLLSCMVRAERPRELVVAERLVDTSAGLVSARSEEGVRRVALAGLEDAGFRARLLRWEGTRWLARDGVSLPADTHLALEALSDGRPVFGGADQAQPTHAYLPVGGPQSEVLWVAGPWVAPRHGSVLTLFAKVVGAALADAHLQADGARSRWEVEAVAEMARFVAQPVPPPPETFLARVAELLQARAVALHVTSGQGQGEVPRLAAHVGLEEGSDRATGVLLAASLREDGGVLSSESQGRALEALSQGRFGSGTAARLTRGGECVGVVQALRAKERPFDERDARLLA…	T															6	0	3	9	66.6667	100	0.00904977
spo0F_6	Sporulation initiation phosphotransferase F	MPPCVPRNLLIIDDETVLCWVLGRFFSSAGYQVDSATDLDEALERVKHGRYDVVISDLRLSGTQSEEGLIIAERLRDASPATRMVLLTAFATPDLGTRAQALGVDLVLSKPQPLPDLAEHVSQLLEASRSCCRWWTWASART*	T															6	0	3	9	66.6667	100	0.00904977
COCOR_RS13670	hypothetical protein	VNWEETGRELDARGCAVLEQLLTPDECEALALLYDLDDAFRSRVVMARHGFGRGEYKYFDHPLPEIVTKLRTALYPHLVPIANRWNTAMGIDVRYPDTHADFLARCHEAGQVRPTPLLLRYGVDDYNCLHQDLYGEHVFPLQVAILLSEPGRDFTGGEFVLTEQRPRMQSRAEVVPLRQGDAVVFAVHHRPVQGTRGTYRVNLRHGVSRVRSGQRHTAGIIFHDAA*	S																																											5	0	6	8
group_2497	hypothetical protein	MTASRSGGTSGLRRAGGTMVLSCTARRTAISESPWNSRPPVSSSHSTTPSAKTSVRTSTLSPRACSGDMYANLPLSTPGFVSLLPAFAMPKSVSFTAPS*	.	7	1	3	9	70	90	0.0197666								5	0	4	9	55.5556	100	0.0294118
cheR_3	Chemotaxis protein methyltransferase	MAVRKMGQGDFPAAIDGVKRLLVDEPSDLDALLTLGNLYSLTGRISDARDTFAQALQREPLCVEARVFGGVAAMQAGSLAEARSELAKALFLEPTLAIGHYLLAQVQERTQDFESARRSYRNAVAQLKYPQRPLAGHYPEMLDSAESISRAARYALAALEEQPG*	O	6	0	4	10	60	100	0.0108359								6	0	3	9	66.6667	100	0.00904977	5	1	3	9	62.5	90	0.0429864
group_92164	tRNA-Asp(gtc)	.	.	7	1	3	9	70	90	0.0197666
COCOR_RS15330	hypothetical protein	MRAVSAARAAPLEKPKTEGPLGKRVAAETSNVVLNAFSILKEQLADFRASDRFFKYKAGIVAGWLVLSVASLGIACPGSSLDTGDMDARLVLSDKLDRPSVTIWNESKDVWRDVIITVNNEYKAVVAEVQPGNFVTITPKQLLGKSGGAAPADLRFQALTMKSADDNADLTPSLQEEWKRLLAPKK*	.	5	0	5	10	50	100	0.0325077								5	0	4	9	55.5556	100	0.0294118	5	1	3	9	62.5	90	0.0429864
yfiC_2	tRNA1(Val) (adenine(37)-N6)-methyltransferase	VRALTGTAQDWPQRVRLRLEPGPGETLDAICGGEVQVLQRRLGYRFTLDPVLLAHFAVFDAGAHRGRLLDLGTGCGIIPLVLARRLGRTDITALELQPGLFSLAERNVYLNRCEGAVSLVQGDLRHVAETFPASSFGHVLCNPPYRARTAGQSNLSREKAIARHEIACELPDVVRAAAYLLVPRGGLCMVYPASRFSELVSVLRTLQLEPRTVRMVHPRGDRPAKLVLLHAVKNGRADLTVLPPLVVHADEDAAFTDEVTAMVG*	S	5	0	5	10	50	100	0.0325077								5	0	4	9	55.5556	100	0.0294118	5	1	3	9	62.5	90	0.0429864
aglZ	Adventurous-gliding motility protein Z	VDEEAPERTMVMQLPTAPEGGEDDWTALVDELDK*	D															5	0	4	9	55.5556	100	0.0294118
group_1633	hypothetical protein	MDLIGQLSQQLGVDGTQAQGLAGSLLKLVQGTVQEKVGPDAARQMDQAIPEMQGWQQQAQAQAPAGDGGGLMGALGGMLGGAGGGGGGGGGLMGALGGAAAHAGEVAGVVAILQRFNLDAGKATLVAPILLNFLKSRLDPGLVGKILAVVPLLAGGSGGGGGPQGGGGLGGMLGGLLGK*	.	7	1	3	9	70	90	0.0197666								5	0	4	9	55.5556	100	0.0294118
ttgC_2	Toluene efflux pump outer membrane protein TtgC precursor	MSTVRRALLAAPLGACLCALAPDALAQTPPADSPASAFPKPPKPDAGAAPLTLERAVELASQKNEAVLAAGQTAEAAQARVARARAFFLPTLAATGTYTRRLRESTREVGGQTVVLQKYNALGAVFSGRLTLFDARGFPLYKAAKLESEASKLDAVETRRQVAFSAANAFLVTLANQQVYQAAEQRLAFAKQSLADAQARANAGLASTNDVTRAELELATAESNLAAALGTAETSRLELGYLLVEPVQGELTPPEPLLADAVRPAPALDMLTQGATDRRPDILSARLRVRSLRETAKEPLARLLPSLGASAQYRLTNEAGLNGNVGDGFLAVDLTWTLFDGGARYADRDERVALANAAELNTQAATRRVPVDIEQARVNLETARAALAQSEQAAKAARK…	M	5	0	5	10	50	100	0.0325077								5	0	4	9	55.5556	100	0.0294118	5	1	3	9	62.5	90	0.0429864
COCOR_RS26305	hypothetical protein	MSTRDTLRTFIVDTFFVDDFADDDSFLRKGLIDSTGMMELVAFIETEFHIKLDDKELVPENLDSLSRVVAFVDRKQSLAKAS*	I, Q	5	0	5	10	50	100	0.0325077								5	0	4	9	55.5556	100	0.0294118	5	1	3	9	62.5	90	0.0429864
COCOR_RS19120	hypothetical protein	MMKQSLSMVGGLALLASSLVGSGCAKRVESDARPSPESIAQYYPLAVGNAWTYRIDGRDDKPVTVEIVKEQDGFFVDNQGGQLTVDAYGLRDPKRYLLRGPLEAGRGWNNVVSVSSTERYQLVQVGFPCKVPAGSFPNCVSVEGRNKVDAQTTLVNTMTFAAGVGLVRVDVATEHEGKRVPQTELELISYKADAASTPAAPAN*	.	5	0	5	10	50	100	0.0325077								5	0	4	9	55.5556	100	0.0294118	5	1	3	9	62.5	90	0.0429864
COCOR_RS31465	hypothetical protein	MRLPTALLLFFFLLPVTALAQGDTRITFLGRQLEKGRDPRARSQAALVLGATEDPEAVTPLCGGLKDPSELVRAAVAKGLGALLEPKGLDCLQAVQGEADATVQAAVAESIKAIKAYQARRPRFYLSLDALKDKTGSVPADLVKVTEARLRSKLVRRGAQMAPEKESKAAAKGALKKLGVHGYRITAEIQKTDSGGLRLALLCMTYPEQSLMGQVEVNAAGAPPADLLKALIPKAIEEAAATFDWSSET*	C	5	0	5	10	50	100	0.0325077								5	0	4	9	55.5556	100	0.0294118	5	1	3	9	62.5	90	0.0429864
COCOR_RS39860	hypothetical protein	MSQQAPGKKRGLSRPVEVVRAELLKDPETKRIADAVGMKLEDYVELVLEYAQDKDKEPMLNVVSDEELKANGFPVHTVEEVGEFLVAGAKGELPGQGNPFAKSEFEAGKGGAAAAGKPSLNPAGEAPKAPQDEAKRQELMDQLKKGGGGTRG*		5	0	5	10	50	100	0.0325077								5	0	4	9	55.5556	100	0.0294118	5	1	3	9	62.5	90	0.0429864
COCOR_RS15100	hypothetical protein	MGTIGRTSNNTIARTTTTTGTGAAAPAKTATPVTAKPVNTVKDGFDAKATNSAVRTAAPAAVFTAPAGAKDKAYDGKIMGKGGQAFDASTPLSQVPAYEPKGGVKQPGTIIYVNGMMTDKAGQETTLQAIADKTGQKTIGIHNSTEGFFKDLGQCVTDKMDKGKNPAVDTLADSLYTELKAGRDVHLMAHSQGGLITSRALNDVAKRLRIEDGLSPAQVQEKLGKVSVETFGAAAATYPDGPKYVHYVNDKDPVPGLFGLGTSGKSPLDLLKHAGKDAKIRYFSEKSIFSGAHNINDTYLNQRVPFDQARAG*		5	0	5	10	50	100	0.0325077								5	0	4	9	55.5556	100	0.0294118	5	1	3	9	62.5	90	0.0429864
dmlR_1	HTH-type transcriptional regulator DmlR	MESLSAIGVFARVAETGSFASAARALGITPSAASKSVARLEERLGTRLFQRTTRRMHLTEQGARFHERCVRALTELRDAESELAHAVRTPRGRVRVSVPEMLALRLIIPNLQRFRREYPHLELDLDVNDHVADIVGDGLDAAVRCGELTGSRLMRRRLGPKRFILCASPAYLQAHGTPRSLDALQEHDCIRYRFVSTGRVESWALRQPPGAPAPRIPETFVFNNSEAVTHAARAGFGIAQFVELMIRPELEAGTLRPFLREHSLERGALWLVWPQARRTPPKVKALGDFLARLVEEDEAGAR*	K																						6	1	2	9	75	90	0.0128205								4	0	4	9	50	100	0.0294118	5	0	6	8
sdpR_4	Transcriptional repressor SdpR	MVQCENAGLDASFAALSDATRRGVLEQLGRAEASITDLAEKFNMTLTGMKKHVGVLERAGLVITEKVGRVRTCKIGPRRLEDEMAWLERYRQLWDVRFDELDKVVEELKRKEQADGRKQRE*	K	6	0	4	10	60	100	0.0108359								6	0	3	9	66.6667	100	0.00904977	5	0	3	10	62.5	100	0.00653595
COCOR_RS42285	hypothetical protein	VGHAPETTWADRVVDLDVPAAAPTASEDGVALASAWEFMQQPWQPEAAAQMDPAQALLAAASASTDTPPDGPAVTAEQVLSALDTADSQGMVGKVLLAYSAGRFRRAFLLGDSFGLARVGRAWGPGCDRPEVSALKVDLDAPSLFTSAMNGPSPSVFSAPQAPQDEAIFSALCGESESHLLVFPLHSRGQPVAFFVAEHGPAPLEVAMLEELGRIADRAVEICTRLHRFP*	N,U	5	0	5	10	50	100	0.0325077								5	0	4	9	55.5556	100	0.0294118	5	1	3	9	62.5	90	0.0429864
group_1029	hypothetical protein	MPPGRGMVRGVLDRRLLPLLLALSLPWGPGARAAEWEGSLRGTGRLLVDSNAPRDFSDGATSGPGADLAMSVLGVAEGRGTGERSQVVGRYELGARKYVAYGNEDTLVQAGALEGSFALGTEWGVGAEGHAKDRRGGSRAYSDLGASLFAEYAPDVRLALRLRLGARRFVYRPDHTADFGGPEVGVLGRYRLTPRHTLSVFGDWGSRRYGPFARPFPGVSPAPVRRQDGALTAGAGWTYRGPVKLSLTYAFQEVSSNSFGETALRHRLVGSAGVRLPWRVTLLAQGTLGLSRYPDGIFLSPEIILVEEDEGQNSLSLKLARPVSARVDLEVSWGLWSTRLPRNGLRYTRQVFGVGFTWRDQD*		7	1	3	9	70	90	0.0197666
plsC_1	1-acyl-sn-glycerol-3-phosphate acyltransferase	MLRKLWCILVATVWSAVCFPAACLAMLVTLNPSRSVAVARRLWSPVLLWAGGAKLEVLGGENVDPKRPTIYVGNHLSTLDIPAHFLAVPVDFRFVAKSQLRLVPFIGWYLWLAGHIFIDRGDRSSAIASLDKAARKIRAGTSIFLYPEGTRSQDGRVLPFKKGPFALALKARVPICPVTIEGTDNVMPKNSWNIRPGPVRVKIGRPIDTTGFADNDREGLARAVRAQIIADSLSLGGKGGDPDTAVAAPNREGVAQLATSVTSKAS*	I	5	0	5	10	50	100	0.0325077								5	0	4	9	55.5556	100	0.0294118	5	0	3	10	62.5	100	0.00653595
accA	Acetyl-coenzyme A carboxylase carboxyl transferase subunit alpha	MATGIGYALDFERPLIELEKKIEELKALSTSGTADFSSEISKLEKKAKKLQAEIFSDLTRWQMVQLSRHNARPYFLDYVQHLFTDFFELCGDRHFGEDPSIVGGFARFDGKTVMLIGHQKGRNTRENMARNFGMPRPEGYRKARRLMELAERMEKPILTFVDTPGAYPGIGAEERGQAEAIAVNLEVMSRLRVPIISTVIGEGGSGGALAIGVGNRVLMLQNSVYSVITPEGCASILFRDASKADKAADAMRPTAPDLLEMKIIDEVVPEPPGGAHRDPAKAAEALGKALRKHLGQLAELRPDALVRDRYDKFRAFGVFTGK*	I	6	0	4	10	60	100	0.0108359								5	0	4	9	55.5556	100	0.0294118
group_303	Sulfite exporter TauE/SafE	MPILGFSLAALIGLSLGLLGGGGSIITVPILVYVLGFGAKESIAMGLAVVGVTSLFGAASHWRRGNVQLRAALVFGAVAMAGTYAGARLAAFVSGTLQLLLFATVMLVAAFFMFRNGRKEAALAALKESAPVPEPRRASFPVMALAALGVGGLTGLVGVGGGFLIVPALVLLVGLPMKQAVGTSLLVIALNSFVGFAGYLGHVQVPWLYLGIFTAIAVVGILLGTWASHYVSQAALKRAFSIFLIVMGVFIFFKNREALARGGGEPAASAATHTR*	S															6	0	3	9	66.6667	100	0.00904977
COCOR_RS04090	hypothetical protein	MPTPERLVFQQSFEGLIRALGDHLDEPCARRLRDVGIDPRGKLAVAYPLDVWVGSLKLAASVLAPSATLDDGAEVVGRRFLEGYGATLIGSALLAGVRLLGPHRMLERMTRNLRTGTNYLEARLEQTGPTRYVLTCRPVVVAGFYRGLFTAGLEMSGAHGASVVLMRAAGDAAVYDLSWQPEKGAGKPPETKPLPPRSPQPRS*	S															5	0	4	9	55.5556	100	0.0294118
dnaB	Replicative DNA helicase	MQNVLDGREGRRVHEDLAAERAVLGAVLADNGLITPVAEVVHADDFASPSHAQIFAAMMRLDQQSKQVDHLTLAEELKILGQLVAVGGPAYLMGLDQVVPLAANAVQYAHIVKDQALRRRLANVGREIQDLASQETGELEVLLDEAERKVFLLAEKKREGDLRPVSELMEQTLDLLDKMKTANTGVTGLSTGYIDLDNQLTGLHAGELIILAARPGVGKTSAMNIAVHAALKENKAVGIFSLEMPADQLLMRLLASTARVDMKKLRGGRLSPHDEEKFQEMAGALYNAPIYIDDSGGLSPFDLRAKARRVKQKDPRLSLIVIDYLQLMHQKGKVESRQLEVAEISRALKQLAKELEVPIIALSQLSRKVEERKGGKPMLSDLRESGSIEQDADVVMFIH…	L								5	0	4	10	55.5556	100	0.0108359
COCOR_RS33025	hypothetical protein	MPSLLPHSSARVAGLLAALALVLTSATPAYALPGGGKTPRAIVEADSDLPPPVTGVDVEEHLGEPLPLETRFLDSSGEEVRLGTLLSKTRPTLLTLVYYECPMLCNLVINEQVRVMRELGLELGKDYEAVTVSIDPKDTPAQSAERRRKYLQSMGKPETAPWHFLTGTDENIHKLADAVGFKYTYEPSTKQYAHPAVVTVLTPEGSISRYLYGTSFDRKDVKLSLLEAAGGRVGTSVDRIVMSCFKYDTATRRYGFYIFGFIRLGSLAVFGALATMLIYFWRRELKKGATT*	S	6	0	4	10	60	100	0.0108359
COCOR_RS13650	hypothetical protein	MRYLRLRVGDAALADLDANQIDARRISLYDGPIESILKDDMGTLEATTRLYGRVWTSGPQVVIRWYEAHPPDGDKVPICAVARLSRDQMRKLPESKPGMAILDGSVAAAYIVDSFR*	.								4	0	5	10	44.4444	100	0.0325077
zraR_23	Transcriptional regulatory protein ZraR	MTSPTVLVVDDDRANLESVARIFQREGFATLSAAQGTEALELLRRPEVSVMVTDLMMPGMDGQELLKASRAIRPDVEVVLMTAYGTVETAVAAMKDGAYDFITKPLKRHALVKAVQKALEKQALVQENTSLKAKLAEINPAGGRAMVGQSPAFRAMLDTIRQAAPSTATVLLLGESGTGKELAARALHEHSARAKQSFIAVNCGAIPESILEAELFGVERGAYTGAVTRREGRFERANGGTLFLDEVGEMPLSAQVKLLRVLQEGELERLGGTQTVKVDVRLVAATNKDLQKEVAEGRFREDLYYRLHVVEIRVPALASRREDIPLLAEAFLRRFSAKNGKVLRGFSPDALGVLENYAWPGNVRELEHAVERAVVLARTDVLEASDLPESVRKGPLGSA…	T								6	0	3	10	66.6667	100	0.00309597
COCOR_RS39235	Helix-turn-helix	MTATGFDRYFEKKLKRPAFAEAYAKARAEVDAADRLIRALDARREEAGLSKADLARKAETPPEVVRRLFTAPSANPTLSTVTKLAAALGCSLQLVPAPARRKAVRPRAPAPRVRRK*	K															6	0	3	9	66.6667	100	0.00904977
dhaT_2	1,3-propanediol dehydrogenase	VRGLGGRKVLLVTGTHPARAEPVRTGLERLGIPCASFRVPGEPTVDLAREGTAAAVDAGCDAVVAIGGGSALDGGKAIAALAANGGDPLDYLEVIGKGQALTKPSLPFVAVPTTAGTGSEVTRNAVLGSKEAGVKASLRSPMMLPRVALVDPDLLEHAPAEVLAAGGLDALSQLIEPFLSIRAQPLTDALAREGMQRSARSLRKAVLHGPGPAEREDLALASLFGGLCLANSGLGAVHGFAAPLGGMLGAAHGALCAALLGATLEVNLEALRSRAPDHPALPRFREVAVLLTGQSNARAEDGIAWVKDLVDSVRIRGLRDMGLTDAAVPGLVVKARAASSMKGNPLPLTDAELTALVERSM*	C															6	0	3	9	66.6667	100	0.00904977
trxA	Thioredoxin C-2	MAGDVINIGDSDFQKQVLDSQQPVLVDFWATWCAPCRAIAPSVEALSGQYKGQVTFAKMDIDANQDTPQKYGVRSIPTLLLFKGGKVVDQIVGAVPKSRIDEVIRKNL*	O															5	0	4	9	55.5556	100	0.0294118
COCOR_RS38840	hypothetical protein	MVGSFGLKGRVLVTERWGVAAEAQAGGALMGRLSLVYAVGGDT*	.															6	0	3	9	66.6667	100	0.00904977
stkP_2	Serine/threonine-protein kinase StkP	MSATLPHVPPGTLIDGWQVSKPLGDGGFAFVFLGEKNGRHRAIKVAQHRESSGDPKQTHARTLRELTALLMLDHPHIVRPQGYGLAESGNLYLALDYVDGWTLAEWAERKHPTVREILGVFEKIAGALAYMHRRGILHRDLKLSNVLVRKSDGEPVIIDFSCATYTFAEGLTDGGLPPGTDRYRAPEQFKFLREHKDEHRARYAFQVADEIFAVGVMLHELLTDPRPTEFRPRFDLNSPALPPPPPRLANARVPAALSDLVETILARDPKGRPVDTEALRRELADLRTERSAEYDVPAHPPAEQRRGVPTPAALATTSAPQSLKRHVAMMERPPRAGRWLAGVVCIVALVMAAALWRSSGSAPSGPAGSRDAAAPRPPPATTHSPPTKTPPPAMTPAGP…	T	5	0	5	10	50	100	0.0325077															5	1	3	9	62.5	90	0.0429864
group_10149	Glycosyl transferases group 1	MKIGFLVGDIANISGGSNVILEYASRLQDLGHEAVLITPGPVKLTYPLWHPRLADLPRRSVAEAEGESFDFALATWWITFYDLWRVNARVYGYLNQSLESRFHAERHYKLLNRQTYSLPLLFVTEAKWLVEFIQTLQPEGRTLYVQNGLSREHFPCVQAPPKRDGKLRVLVEGPWGVGFKGVPETFEVLELAAKEGVQFETGWLASSSGGQKPTVGGQPVQVHERIPINQVHQVYGQYDVLLKLSRVEGMFGPPLEMFSQGGTAITYTVTGTDEYMVHGQNSLMVEPYNHRQIVQFLRLLSTQPAYLAHLRANALATAKAFTDWESSTRQVATGLEALHTEGWTNSHLRPALAAMSSMHGHWLDDVWRAERGGSSPLHPYVGPGEQVLLERYRQFKKSR…	M	6	0	4	10	60	100	0.0108359	4	0	5	10	44.4444	100	0.0325077
bacC_1	Dihydroanticapsin 7-dehydrogenase	MNSHQQVAIITGASQGIGAGLVQAYRGRGYRVVATSRSIKQGSDPEVLAVAGDIGDASTAERVVNEAIARFGRIDTLVNNAGIFIAKPFTDYTADDFTAMLKTNLGGFFHVTQRALVQMVKQGSGHIISITTPFVNQAIAGVPTGLANLTKGGISSVTRELAVEFAGRGIRVNAVAPGFIKTPIHAPESHAFLATLNPAKRMGEVSDVTDAVLYLEGASYATGEILYVDGGQNAGR*	S	6	0	4	10	60	100	0.0108359
COCOR_RS25300	hypothetical protein	MWAWLKLAMAVLVVVMPGGFPLVLAYIATRTLLERWRVAQAQAREEGRPVSVVRDVVGALHFRDLIREARAATAL*	.																						4	0	4	10	50	100	0.0228758
corC_1	Magnesium and cobalt efflux protein CorC	MPTWTLWVACLALCFMRALVAAAESALYGTSDLRAQELAEESKSVAARRVLRHKTDREPAATALRLGMVLSGFLAAAIGAFVPPRLLDFSQYAEAAWVPIATVCAGALFVGVLASLMEVTLRGLANGNPERWALRLSGLVSLLVVVLYPPMRIMLGLLNLGARTMGRTLRFEPPPPPLEELEKLLAAQAARNEVDKSAPQLIRSIFELSDKRCRDVMVNRTDVISVDITTPPDEVLRILAEENHSRIPVYKDDVDHIVGVLHARDLIPLLQHPELIVLQDVIRPAHFVPWMKPVGDLLRDMQKRKIHMAMVVDEYGGFMGVVTLEDILREIVGDIGDEFEVEEKLVEKMADGTSLVDAAMEVDQFTKLFGFPLPEGDFDTLGGYLSSLAGHLPDVGERF…	P																						4	0	4	10	50	100	0.0228758
COCOR_RS14610	hypothetical protein	MHWHLHLKRAALLAVLFAASGLTGVDAHAQQCGPDAPPPAVPLNDQMSGTRVLRRLVLGLTGTTPTAEQYEAMAAATTPEARDSILRSTLEAALTSPKFYERMVNFGHEWLAVGAYTTGAAGDAYQGDMSGHLFKCAANTAHPGAYYAVHEFGDSKDPARQCQDQDADGNPAVPEVHQVEPWWAPGTTVTVLGKAGSDVTQVTDSKGQPVDCGLANGGYYDPMLPPACGCGPNLVWCSPLYGLQGNSNHDFGMQRRHPYEEPARLFAHLAWHDRPLSDLILGNYSVGTNWLRALYVRFGRQMGNSALDKNTTWWRPDADNAPRDPLHPTPNDPQAWREFVVEDLEPFHLALTPDRARSGSIDRTYRFDPRTTTDAPQGLPTAGVLTMIGSLSSFPRERV…	.																						4	0	4	10	50	100	0.0228758
COCOR_RS41930	hypothetical protein	MPNTSRRTLLKWALGAGQLALLERAGLLGSSTAHAADVDVPSRLVVLYIPGGYRPAYYFTPMEDADIPLCVPTPSNHSGEPVFFQANQLVNLAPPNGSYKPLRTWQSWNPADPAARGSYSPLMYGYQHFALADQLSVLHGIDQGTNDHSSAFISAMCGVAGADYRAPAVHSVIANHLYEKYRESRPLPFVVVTGERGMPVGMGLPSHASPLRVPSIEALKPMLSAKPSDNAWWTGLDARTEAPELDARGKPTGGNLKTTAIERFSLTRAQQLLGRSTAKVDNYLEGLHGSLSSVSRVLATDVVSVLEKTQGIEMMTSNRPAYLSSYLSNQSFTYSFGLANFHLTGLDARMDMALRLLKADLCTSVHVSLQQDFDTHSGLGHGYSCAHGRGMMDNVARFL…	.																						4	0	4	10	50	100	0.0228758
mak	Maltokinase	VTPLDLTKLPDFLKTQRWFAGKAWPIKSVGVADHVTMELGTCAFTLAIIEVIYELGNPERYQIMARQTPEGLVSALEDDDCVRALFNLAREGKVVSSGSGRVVGEWIASTDSGVALPDPLSVRRLNVEQSNTSLVLGERVIVKVIRKLEAGVNPEYEVGRFLATKTNFRATPQLVGALNLEGPAGATLALAHRFVPDAVDGWKYTLERLRQEKALSERFLGEMRELGARLGELHKAFASAGPDDLAFSPEPLLQEDLQRWSASIVGELGVTLADAGRLHADLEHKREGLIAYAKRLAQVAPSGQKVRIHGDLHLGQVLRSENQWLFFDFEGEPSRSFTARREKYSALRDVAGMIRSFDYAEATVSLEGGQPRGRVGPTRDAFLEGYRQATRGAAFLPDS…	G	5	0	5	10	50	100	0.0325077	4	0	5	10	44.4444	100	0.0325077								5	0	3	10	62.5	100	0.00653595								4	0	4	9	50	100	0.0294118
guaA_1	GMP synthase [glutamine-hydrolyzing]	MTRQPAPMKNVLLLKAGDAAASVQLSVGDYERWFLQTIGLSGQRFDILPVHKGAPLPKDAKGYDAVMMTGSPLSVTQREPWMERAGAFMVEAGEQGIPVLGVCFGQQLLAEAYGGKVTRNPNGRETGTVEVTLSPEGRADPLFAGLPERFAVQATHEDIVSRLPEGATVLAGNANTANQALAFRSNVRGVQFHPEMPTDAMRAVILAREDKLDALAREKGVPEGEYVPRLLSGITPTPFAHRVLMNFLQHFT*	F																						4	0	4	10	50	100	0.0228758
ydfG_2	NADP-dependent 3-hydroxy acid dehydrogenase YdfG	MAEMTYRTALVTGASSGLGRGLALWLAKHGVRVFATGRRLSQLQALSAEAQAAGAAVEPIVMDVNATEASQERIRAIDAECGGLDLVVANAGIGGPTHGKRMDWERTRSIIDTNVTGAAATLCAVLPQMVERRRGHIVGVSSLAGMRGLAGHAAYSASKAFLATFMESLRVDLKGTGVQVTCVYPGFVKSELTAKNHFPMPFLMETDDAVERMGKGIFNGAHEISFPWQLATPMRLLKVMPNPLFDATARRLK*	S	5	0	5	10	50	100	0.0325077
recQ_2	ATP-dependent DNA helicase RecQ	MPTETQDPSSLWPQLEQEARERFGVEDFRPGQREIMEAVLAGRDVLGVLPTGAGKSLTFQLPALFVPGATVVVSPLLALMHDQREHLTERYDLDAAKLDSTLKAGELRALQKEIRRGEHEFIYVTPEQLENPERLALLKRANVSLFVVDEAHCVSQWGHDFRPAYLALGDAIRALGRPRVLALTATATPRVREDIRAQLGMEDPAVVCTGIQRDNLTLEVHRTVNPELKRQKLLELLRANDGSAIVYTATVRKADELWRWLRAEGLEAGRYHGKLKAAEREENQRGFMDGTTPIVVATKAFGLGIDKPDLRLVVHYHFPDSLESYYQEAGRAGRDGQPAKAALLYRLEDRRIQGFFLGGKYPRRDESQRLYQAASTLCAQGRSVALKRLSEASGLGDKR…	L	5	0	5	10	50	100	0.0325077
rnk	Regulator of nucleoside diphosphate kinase	MTHDHPLIVTDTDLQRLERVVEQYGNARNAEIVEQLESELARATVTSSTAIPRDVVTMNSTVVYEDEEAGETREVTLVYPKDANSDAGRISILAPVGSALIGLSVGQTVEWPLPQGRTRRLRILAVPYQPEAAGHFHL*	K	5	0	5	10	50	100	0.0325077
group_3599	hypothetical protein	MLLLSSAGCVKEITSDERLERDTRSVAVKDAPGVEQLSKLTCDDTSAPLNKARDVNRPESDRLVDYVNLYSSLKDRTHTFEEAMARNPDLSYREGSQNLVSAKDTCIQQTADVRVEFETYLRELVDVPTVQEIKGGNTVTVARLDFGTLKKAIETLDPDDRESLLQRVNAAEKRVSTTAAPAEDSSTGGGKRRGK*	.	5	0	5	10	50	100	0.0325077								5	0	4	9	55.5556	100	0.0294118	5	0	3	10	62.5	100	0.00653595
tatB	Sec-independent protein translocase protein TatB	MFNIGAGEMVFILVAALIVLGPQRLPELARAIGKFMREFRRQTDDVRNVVEREFYAMDEDFNRMPPTRPGTRVPGRVGGMRLKSSSMA*	U																													4	0	5	10	44.4444	100	0.0325077
COCOR_RS18500	hypothetical protein	MNFKQGIALMSSVLAFGLATEAGAVCTQTAASAADRALWNTHGCWQDFFLWQYQAYSLRSGDWSNRGWNNACNVNLEFPKHWNASYLLTYGMADNLAQSFHGTADYRATAEARSSKFHDSLYHSITDRTDVFGTFTPRFWPWDTDRVETACPLYNPTVSNSNPGSRAGDFMHEGWHAYFDKYNINNGNTGGHRPGPQGACTINGCDYFYFHGIGAYAFGAMWENNGTASRFHSPNQVQVEFLCDVADQSQWWIPLSVRQTAASDANARAASRFINGPGYTCGSPRPW*	.																						4	0	4	10	50	100	0.0228758
COCOR_RS33020	hypothetical protein	MIAMERYTGTPKLMVPAFGLGVVGLVLTAVGFFMNPEATSFSYLLGFTYWVGISVSALIMLAIFHTAKAKWPIVLRRAMETISIAVPVFAVLILALIPMMKYLYPWVDGSPLAAHIHGVEVEHLAHKKAHYLNLGFFAVRQVIYFAVWIFVSHRLYGWSTKQDETGELELTVKQRKFSPGALPFLALTITFAAFDWLMSLTPLWQSTIFGAYYFSGSFLAAFCVLALVTVNAQGKDLYGSLVKTPHYHNLGKLIFAFTAFWAYIGFSQFLLVWIANIPEEAPWYGLRMYGPWRGVSYVIFFGHFVLPFFTLLSRKLKEKPGTLAVAATYMLLMHAVDLYWLIWPAFSGEAGPTFHWTILTAFVGVGGVSVGYALFRARGRYTFPVKDPYIAESLRYVQP*	S																						4	0	4	10	50	100	0.0228758
group_6896	Probable tautomerase HP_0924	MPIVTIQVTREGSGPGRDSVTPEEKARLIAGTSQLLLDVLNKPLDSTYVVIQEVALEDWGWGGLPALEFRKRRAAGTS*	S	6	0	4	10	60	100	0.0108359
pgrR_18	HTH-type transcriptional regulator PgrR	MDRIEAMKVFVAALDEGSLAGAGRRLARSPAAVSRAIALLEQHIGAELLHRTTRTLKLSEAGERYASACRRILADLEEAELSAAGERVAPRGTLTISAPPISGEEILRPILDAYLEAYPEVSVNLVLLDRYASLVEEGIDVALRVAELPDSSLVAVRVGGDVKRVVVASPRYLAGHPPLLEPADLGRHRIITTTHFGHDAWVFPPAAGSAVSRSVHFKPRLVVNSVRAALASAVDGHGVTRLYTYHVAERVQDGSLKVLLRNAEPSALPVHLLTPQGRISVPKVRAFMDFAVPRLRAEFSRLSVQAQAFQG*	K	6	0	4	10	60	100	0.0108359
group_6918	hypothetical protein	MEKYLDQLAKAPPAAKFGGLAALVVLLTVANFFSFIQPTEEDIARRNSERRTLDLELAEKSEIAQNLNERRREMDVLEQKLAEALTELPERRDMEELLAQINDIGKKSGLEISRVEPDREYVEGGEFFARIPIKMTVSGNYHEIAMFLQEMANMRRIVNVNNIKLDGATLKNEKVVLQSSFLATTFRFIETKSN*	U	6	0	4	10	60	100	0.0108359	4	0	5	10	44.4444	100	0.0325077
masK_3	Tyrosine-protein kinase MasK	MSESEFRLPRGAILFTRDGFQYEFREDLGEVHHGLSLLLARRRTSEGNIRGKVLLKAVGVPKLMELPRIKRARAKLEEQVRLATYLDHPGILRVHGLHKAEGCWYVITEHPSGHSINTLLTLSGECGRRVSPLFTLHVGARVAEALEHAHEAKDEQGRSLNIVHRALDVEHIFVDWNGDVQVSDFGLALSDLPGRVSSTVRQPQGDAFYSSPEMLLTGRVDARSDLFALGNVLLELATGKNLLDAPDALTEEVKGSLSVRQRVRVRRAVRRARLAGSPVGVEDAIWRAATYSQADLEALTESLPQGLGLALRKLLQPRPEARYQTARELAADLRRWLGEGDAYGRKEAVAELHEMAKRSREVMVELGMRRPRGIQASQDEISTN*	T	5	0	5	10	50	100	0.0325077															5	1	3	9	62.5	90	0.0429864
COCOR_RS02915	hypothetical protein	MEQGGEAWVEPGEGEATGGRSVRARSPGLGDARERLFRLGAEALTDLELLGLLWTEGLGDAADGVARDGLKALVQEDPRVLCARRGVGPARTSRLLAALELGRRAQRSSEKRPRLRNPKEVHAYLAPTLGALRREVFHVLCFNPRNVLVQDARVAEGTLSACPVDPREVFAAVLASRATAIVFAHNHPSGDPEPSVQDVGLTEHLARAAGLLGVKLLDHVVVGDGAFVSMLERGILPDSEREGRRKCVSGGGW*	S																													4	0	5	10	44.4444	100	0.0325077
gstB_1	Glutathione S-transferase GST-6.0	MYTLYYSPGAASMLVHWVLIEFGQPHSLERVDTSAGQQKRPEYLALNPNGVVPTLLIDGKPHFEAAALVTYLADRHPEASLAPAPGSAARMAYYQWMFHLANMVQPLFRQWWYPHEPAGEAHAEAVRATVAGRIDRAWQVLDAHLAANGPFLLGKTLSVADFYLVMLMRWSRNMPKPATAWPHLAAVATQLKARPSFATLYQREGLTEWA*	O	5	0	5	10	50	100	0.0325077
COCOR_RS38910	mce related protein	MSLFTSTSKEKRLAVRAGLFVAVGLAVAGVVVFFIGRESNLFQRQVIFHAYFNSVDGLSDQSPVWIGGLKVGRVNSVSFSQDLKDSRLMVELQVASAYANRIRKDSVARLTSMGVLGDKAVDISLGSADQPAVEPGGVIQSSSGGDLSKLMTSASRVMENSVEISESLKEAVKVYTNPDLSRDLARSVASLRSIMEEVEKGNGALHALIYDPRTGQEVNTLLANASGAAKRMDGALGHVEAILSEVRRGDGTAHALIYGQDGAVAMRELGAAAGQLAGLLEDAKKSPNGAVHQLIYGDAKGMFADLGSAAADIKTITATVAKGDGTLGALVNDPTVYDDLREVLGNVKRNRILRALVRFSVSNRESLEQVGAPQTAPTPLTPAPDAGDTAAPAPAPAST…	Q															5	0	4	9	55.5556	100	0.0294118
group_2444	hypothetical protein	VNSGDPLSGPRDGALRITLAGWTVALDVEDDALAGPLRRVFGAFLAPDAASPDARLVMRNPPSPIAPPTVQELPRLEPGDSGTLRVEGAGYSALLSPDRCLADVIGAGRYPVENVIKVMLASALAKRGGLLIHGVGLVHEGRAALFVGHSGAGKSTLGGLWREAGGTVLADELVAVWPVEGGGWRAAGTPWNVPVRTTEAALVAVGTLGWDMASRWEAQGAGEVARVLLLNALLPEPTSAGRGALVGAAGRVLSSVETARLVFSRDASAAQVVRARLA*	.																													5	0	4	10	55.5556	100	0.0108359
COCOR_RS09860	hypothetical protein	MEQGGEAWVEPGEGEATGGRSVRARSPGLGDARERLFRLGAEALTDLELLGLLWTEGLGDAADGVARDGLKALVQEDPRVLCARRGVGPARTSRLLAALELGRRAQRSSEKRPRLRNPKEVHAYLAPTLGALRREVFHVLCFNPRNVLVQDARVAEGTLSACPVDPREVFAAVLASRATAIVFAHNHPSGDPEPSVQDVGLTEHLARAAGLLGVKLLDHVVVGDGAFVSMLERGILPDSEREGRRKCVSGGGW*	L															5	0	4	9	55.5556	100	0.0294118
COCOR_RS16395	hypothetical protein	VRVYEEMGRLIQERWVKDNHDEEAFPELAARVLQEMAPYKGFDPMEPIEWLFSTRAFPRQLTARSDFGQPPITVFSDHRIVIDLYYWLDGTTEIHQHGFSGAFQVVKGGSIHGQYRWNERHRVNGRMAFGDLSLESLNELKEGDVQQILPGNRYIHSLFHLERPSVTCVVRTLHTPNAGVQYSYKKPFLAIDSTYEDVQTNRILQSLTFLGDSPRAVRKRLLSELIERSDIHTCYLLFKRLLEIYKEESALEEFWEVAIRRHGSLAEQLLPVFQERIRQSMLVSRRAQVKTEEHRYFLALLLNIDDAESLLGLVRQRYPHEDPRERVMRWVEELSKPTEGAGSGDTLGIPLDETALLIFRELLHGRSEAGVMGRLKEVYGADETEREAAGIAEMVSALR…	.	5	0	5	10	50	100	0.0325077	4	0	5	10	44.4444	100	0.0325077
gcvH	Glycine cleavage system H protein	MSDNIPQDLKYTKEHEWARITGKTVVVGVTAHAQESLGDVVYVELPKLGATLTEGKNFGVIESTKAVSDLFAPISGTVVKVNDELTGNPSLINSDPYGKGWIVEVEPSDAGQVGKLLDAAAYEPLTK*	E																						4	0	4	10	50	100	0.0228758
COCOR_RS25340	hypothetical protein	MATERKQQQPEQEQPTRETRHGDERRPPKADEAKEGMPGYGQPDPEVREKNLPDQKW*	.																						4	0	4	10	50	100	0.0228758
group_6833	hypothetical protein	MSNNNEVVPPPAPSRLKRPVEVVRAELLADEDVKQQAEMLKIPVAQYVEKILDYAIHPDKPPQLEIIPDEELKARDPKIATVEEIGTHLQKIIDGEIVISPAQQRDGFSSDKSHEQRYSAALGTASKPGQPVAPKPGAAVDPAEAKKGPIRG*	.	5	0	5	10	50	100	0.0325077
COCOR_RS31395	hypothetical protein	MSAFSAMMWNGFREARRNRVTVVVGVFAAVVLLSSTLVTEVTVTTFDRVLTDFGLGMMSIILVFLAVFLSSSLLSREIERRTIFLVVSKPVSRTQFLLARLAGTMLTLGALLVAMTLVFLSQLLLFRAEITSTQLLASAGLWFELLVISSVGILFSSFAGPAVSAIATTGLYFTGHLTGDLYAIASRSESTFIQVMGKTIYYALPNLERVNFRPQATYALPVDASTFLSGAAYSVAWAGVLIALATVIFERRDFR*	S																													4	0	5	10	44.4444	100	0.0325077
COCOR_RS08490	hypothetical protein	MASRTFTLLGCAVLLMTAPGCPGTATGKVALRSDGTPGPEECPEEARKAMKYLRLFVGDSAWVQLDANQSRAYPITLYAGPIESVLEDNLGPLEAPARLYGRVWADGPQAVIRYYAAQPLDGGDQVPICGREARARTTPEAAGVQAWNRRARFTPCGRLHRERVPVEPRNLVARVWIGLSWRVMAPAESKSTPSWVRHAQGSSVQLHANTHMHGNGRQGLERLCRYGVGLLGLAGLRDCGRWFVQAQAPAQHQSVQDAPESGSSSRRLSRTRFRFPLSNEGEKPEPLIPRTNSRSARSSRPRWPAPSPGSR*	.																						4	0	4	10	50	100	0.0228758
xerD_2	Tyrosine recombinase XerD	VDVKYQHPSGKVERVCKASPINTRRGAEEYERQVRHALLTGTFGKEKPTEKRIVTLAEFEPRVITYSENNNKGSTLLSKRQILADHLLPFFGAMALDAIGLAEIEDFKAAMRKKHSGARARKEAPSQAALRLRKGSGPPPMSHRYINNTLTVLHKLLTLAQEQGVIAHVPRVKLLKTRKPAFDFLTFDEAERLVAHAEPAWRALLLVAIKTGLREGELMGLQWSDLDLPRGKLQVRRTRTNGQEGLPKGGRERGVDLPASVVDALKEHRHLRGAYVFCQEDGQPLTDGLMRRPLERSLIRASITREQGRIGWHDLRHTYGSHLAMRGVPLKVIQELMGHATIEMTMRYAHLSPETKERAVQQLDAPASQNRAALA*	L																													4	0	5	10	44.4444	100	0.0325077
draG_4	ADP-ribosyl-[dinitrogen reductase] glycohydrolase	MMQRAERIAGGLYGLLIGDALGVPYEFHRPERIPSPEAIEYDPPPGFDRAHDRVPPGTWSDDGAHALCLLDSLTYQKRLDCEDLGRRLVNWQDWGYLAVDGDVFDVGIQTSTALRRLRDGTPAMLAGPNGTMDNGNGSLMRVLPLALWHQGKDAALVSDAMAQSRVTHGHVRAQVCCALYCLWARRILEGAADPWAEAVATFRDLYVEGFPQREELEAHIRPDDPAPGTGGGYVVDCLRSARACVANGKSYEEVVKSAIRLGHDTDTTACVAGGIAGLIFGLNGIPHRWRSQLRGQELVEPLLERLMKSLG*	O																						4	0	4	10	50	100	0.0228758	4	0	5	10	44.4444	100	0.0325077
COCOR_RS08495	hypothetical protein	MLSEHPSDATHRVYVRGQVVTMLRFEKAVDASRTKLLGWEGRLEPLVVVRNKVVLEPMHDLADDEGIPLIVTLVDGTEVAFLLRHPGWRHSNGADQQVDVFKDPESYASMHAALLRALKENSALTEENERYRKEETSEDHALAALLASEAIAQTPFKLADRFSGKDDESEVDAQVFQGKGKVAVVFKVKNTHSQEPWSLKSARLVTKDGGHPRAVAIRVTTREITLGSSGVVAAVVDSSAFMEEGVLTSLFLEIYRQDGLRQAFVQLDPALLAR*	S																						4	0	4	10	50	100	0.0228758
COCOR_RS28405	hypothetical protein	MMTSPSFQPTPSIPFELRQSPIQGTGAFATRRIRKGARIIEYIGERITQAEADARYDDESMERHHTFLFNLDDDTVLDAGTLHNESRYINHSCEPNCQSLIDKGRIHIYALRAIEPGEELTYDYAYERSPEMDAEAESLYVCRCGTPSCRGTILAPEKKAPARRKKAPSKARSASKTKAASKSKSTSKAKSAKKSKAAPPAAAKKKRGTRRAKSPGRRAAS*	S	5	0	5	10	50	100	0.0325077	4	0	5	10	44.4444	100	0.0325077
crtF	Demethylspheroidene O-methyltransferase	MSMPPFTREAPSPRALLHLLFNGARALDVVETALSLGLLDALEPGPVTLGELSAEHGLVPKRLYKFLDCLESLGLVQREQPSDALEAARYRGVPGLRAAAEAVLGPKSLERDREKYDWKALHGRLPETLRGQHSMSATSFDWPPRTPEQVEGFEASMAAGLGPILETFRAHAGTLWPSESRLLDVGGGDGTLAEALLRQHPSLAVDVYNLPATEALVARTRERAGLSDKRLGFVGGDFLKEPLPRGYDALSFVRVLHDWPAEVARSLMQAAFAALPSGGRVLICEEFRTPERLAAQFFWSYFLIGVDTCVSRLREVEFYLEALTAAGFTHAHVLPGPFELVVATKP*	S																						4	0	4	10	50	100	0.0228758
group_4855	hypothetical protein	MREMTVMEANMKADGTTSQQGAAWNRERVDLVKRTICPRGISEDEFALFIEQCKRSGLDPLLKEAFCVARRQNIGNRERPNWVTKYEFQPSEAGMLARAERFPDFKGIQASAVFAEDEIVVDQGKGEVVHRFNPAKRKGALVGAWSRVVREGKLPVVVWLDFAGYVQQTPLWAKIPTTMIEKCARVAALRKAYPEAFGGLYVREEMPAEEYDAHGAGTGLAVHDEPVPPTGAYEVLGSKPGPMKASFPTLAPAPAPAEARPAEAKELAQQLAIDVPLAPAVTATATAPAATKPERPKASAVVVAFGPHKGKTASELSDDELSETIDLAHEKLMEQPRARWAKAMRENLTALEAETELRCRVPSSKDGAGTTPEA*	L	5	0	5	10	50	100	0.0325077	4	0	5	10	44.4444	100	0.0325077
group_4858	hypothetical protein	MRIPRTSGRRTLLGTLLCTLSLVACGPAPEAEPTDNAPLGTEKQPVVYGTDNRTDVYAHANATLRARAQQSTVALMSPSDFNATNPNNVTFNASTLRSAYNLCTSERFLDDLTPAFCSGTLIDDDLVLTAGHCITSASACGSTRFVFNFYRPAAGSMQTVTTADIFSCQAIVARQQATVGGRNLDFAIVRLDRPATPRFTPAPIRAGNAALAVGTNVTVIGSGSGIPFKIDSGGSVRDARAGTLDYFVATTDTFGGNSGSGVYENSGYTVAGILVRGETDYKTNGSCSVVNTCTETGCRGEDITYVRPAIDEYCSVATSTRLCAGYPPPPTPVTFTFTATNTNSANQNTVNQNVTLAAGQTLKFGTCTVPGSSGTGDTYLRLYNGTTQVTSNDDACGTL…	o	6	0	4	10	60	100	0.0108359	5	0	4	10	55.5556	100	0.0108359
COCOR_RS31385	hypothetical protein	MRKLPLLRFVPGLLLVALLSAPPVPPRRQGGGPLLPRPDLLKALFTAQKGLVTDYFWILMLNRIGSAVRAEDYLHVSDYAELVTNLDPKFRQAYLYGGLTIPVYTGKGGYLNTAESTALLRKGVANVPHDQPLTFQLAYNLMFFERKYKEAADLIQEMSRWEGAPPYFAALATRLYAQSGDFDASMSLTLALRDSAEDEESRAFYEQRIQEIQQERVLRGIDEAIARYRAREGRLPDTLPALVTAGDLRMLPADPLGGEFFLGEDGRAYSNASRFRLELIQDEKDESGERILPKPRTTQAP*	.																													4	0	5	10	44.4444	100	0.0325077
group_6779	hypothetical protein	MAIAKPDLLELECNWQTGFQYRPGFRGALGYLLEWNGCGGLNLTKELSLSSPTVGDFGPTAQCIGLIGRLSMNGASGPLDFSVYVGRATAANVLNHFAKPLDNLRLKLAWAIIDFDEAGDTWFEAAKLKSPATAEALMDTEKGRPKVFLDNQPTTLATDLDIRFHRFDFRVVPAPKKSTTLEFATNSQERRVTKWGSDK*	.																													4	0	5	10	44.4444	100	0.0325077
entS	Enterobactin exporter EntS	MATLATSIFRYRDFRLYQIARLCAVLAAQIESVAIGWQVYELTGSALALGYTGLSQFVPFLLFSLLGGQVADRYDRRRILALCQGVMMVCSLLLLSFTLGHFQDVRFVYGILVLFGTARAFYAPAGSALTPYLVPKEELTRAVAVNSITWQVATISGPALGGLLYGWLGGKGVYTTSASLCALTIVWILSLKVRTGSASSEPISLKTLVAGLRFVRQKRMLLGSLTLDLFAVLLGGAVALLPIYARDVLHTGPWGLGLLRSAPAVGAAVVAVLLAFRPLGGHAGWKMFIAVAIFGAATLVFGVSTSLPLSLAALAIGGAADMVSVVVRHTLELVSTPDDMRGRVSAVNLMCIGASNELGEFRAGSLAEALGAVHAVVIGAVGTLVVVGLWAWLFPELRN…	G																						4	0	4	10	50	100	0.0228758
lysS	Lysine--tRNA ligase	MADPENKTPPGEKSGEAADSSSKEQEIYQQRLDKAQKWREAGFNPYGNGYAPKHRAADILATHADRSMEDLEKDAPVYDVAGRIVAMRSFGKAAFIKLRDRSGEIQAHVKKDALGDLYEVFKQCDLGDFVAVQGPVFRSKTGELSLSATKFVPLTKSLRPLPEKWHGLTDVEVRYRQRYLDLVSNPDVKQVFLKRSKLVKFIRSFLDGRDFVEVETPMMHPLVTGAAARPFITHHNTYDIDLYMRIAPELYLKRLVVGGMDRVYEINRNFRNEGISTRHNPEFTMLEFYQAYATYEDLMDLTEEMLSEASRHVTGDSKVKYGEHTVDFGKGWKRIPMPEAIREAVPGLSDKDMVDVDRLRHELLKTVHSEVERRAVDAMNHGELVGALFEAHVEHTLIH…	J																						4	0	4	10	50	100	0.0228758
ybhF_3	Uncharacterized ABC transporter ATP-binding protein YbhF	MSGRAIDVRGLNKSFGDRHVVRDVSIAVDSGRITGFLGPNGSGKTTTLRLLCGLLTPDSGEGEVLGMDFRARGDAIKRRTGYMTQKFSLYEDMTLEENLAFVARIHGLDQRRERVDATLHRLGLFDRRRQLAGALSGGWKQRLALAAATLHEPRLLLLDEPTAGVDPRARREFWDEIHALAAGGLTVLVSTHYMDEAERCHDIGYILYGRLIARGTADAVIRDSGLVTFLGEGPGIDRAAHELARAEGVLSASAFGAAVHVSGVQREALERALTPWRREPFRWSEVPPSLEDVFIQLMGRERDERYAS*	V	5	0	5	10	50	100	0.0325077	4	0	5	10	44.4444	100	0.0325077
group_12069	hypothetical protein	VLTVKAAARWDLGTVAGLLAEVSYERDPNRTRFVDDITGVAEPVLQPPGARGFTTCCSRPASDAAAQLPRCDWRSRAAGCEDGTRPTMIPAVSRVSPEGVLPESPPAPVAPPTVLPAARHMAHAAAWLMLLGLLTGGYVSSAMTGKVPADPQMALAAHLNALMGTFFLLGVAWTLPMLRYGAVGQQRLAWAVIVANYANWSITCVKAWLRVSGVDLIGQAANDTVFVALTLSVVIPSLVATGAWIHGFRRGGAPVTR*	.	5	0	5	10	50	100	0.0325077	4	0	5	10	44.4444	100	0.0325077
plsB	Glycerol-3-phosphate acyltransferase	VDTALVQTVTQGEALKEEFGPMSRVLGARYFDGVLFPPEAENELRALSARGFVVHVMRTTAWINFLYLAWAMVRRAMPPIRAVVNLRPWFTKPWRQTAHAGEVEERFRYAGQQGGSGLVFLRRTALLHASGKETREDPFPALVRLARGSDRPVFLVPELFVWEKRAAKLKPGWRDVVFGSPEAPGFVHSMVAFFRNYKRAQFRVGEPIDLRRFIEENPQATDELLARKVRSALHVHLARETRAVFGPPQKPTARLIDETLRDRQLRKTLDEHAAATGRKPASVQREARRNLEAIAARPNPSVLALIAPMLEWVFNRIYDGIGVDEAGLHRALKAAGRAPVVLCPSHKSHVDYLVMSWVLWSRGYTAPLVAAGANLSFWPLGPLFRRCGAFFLRRSFKGD…	I	5	0	5	10	50	100	0.0325077	4	0	5	10	44.4444	100	0.0325077
hisS	Histidine--tRNA ligase	VSQKINGVKGMNDLLPGEIEVWQFVETTARTLFGRFGYGEVRTPMVEDTALFVRSVGEETDIVGKEMYTFEDKGGRSLSLRPEGTAPAARAYIEHSVSNVEPVSRWFYMGPMFRYERMKTGRYRQFSQIGAEAYGAKEPAQDAELMDVVVQFLEALGLTDVTLNINSLGDDACRPAYHAKLVEYLNAHREELCADCQQRLERNPLRVLDCKNEKCQAVAGAGPNVLEFLCEPCRTHFTDLQRKLGALGIRYVVNHRLVRGLDYYTRTVFEFIASHPALGTASTVGGGGRYDKMMKGLGGPDVPAVGFAMGLDRLVLLLKEGGKTFTAQPDLFIVAADVDAACQDAALALTSRLRREGFYVEFDTRGGSLKSQMKRADKSGARFSLVLGGDELRSGQAKL…	J	5	0	5	10	50	100	0.0325077	4	0	5	10	44.4444	100	0.0325077
mtnD	Acireductone dioxygenase	MSNLTVYKEHHPAEPLGVFTEPKDIGRELAPIGVRFERVDASVALPDGAGQEEVLAAYQHVVDAEKKAHGYNTVDVVRIKPDAPNVVQARQKFLSEHTHTEDESRIMVEGSGCFYLHAQDKVFQVVCTRGDLISVPEGMKHWFDMGPAPMFAAIRFFIRPDGWVGNFTGETIADRFPKYEP*	S	5	0	5	10	50	100	0.0325077	4	0	5	10	44.4444	100	0.0325077
group_12299	hypothetical protein	MHVYAAALAQELGIKPEQVDRTLALHEEGGTVPFIARYRKEATGGLDEVQIQAILDRAEERTELDGRRDTILRSIEEQGKLTPELSKALQAARTRAELEDLYLPYKPKRRTRAAIAREKGLEPLADLVWKQEGQRGESVDARVKPYVDTEKGVTDVASALAGARDICAERVAEDARLRREARDLCTRRGTLRSDVVPAKKGETTKFENYYGHEEPLSQAPSHRVLALLRGEEEGVLKVKLGLPDDEVKGLFTAKVVTRPQSLFAGELRAAVEDGWERLMGPSLESELRAELKERADKGAIGVFGENLRHLLLTPPAGARAVLALDPGLRTGIKLAMMDVTGTVVETTTLYSERSADERARAAKLLEAVVRKHKPELIAVGNGTGSREAEIFTRDTLKAQ…	.	5	0	5	10	50	100	0.0325077	4	0	5	10	44.4444	100	0.0325077
group_12373	hypothetical protein	MGIRDELKKQALGLSGKAMEKLLGDEKRALAVANAIGRVQRGKQALDRGQDEVMKALNFAPKSDFKAVGKQLAGLKRRLRELDEKLEALSEGSS*	.	5	0	5	10	50	100	0.0325077	4	0	5	10	44.4444	100	0.0325077
cckA_7	Sensor kinase CckA	VRVEGQDELSELGSTFNRMGEELEAARARMLRWNDDLRVRVEEATAELRAAQAQLVEAQKLAAVGQLGAGVAHEINNPLAGILGNVQLLLLDRSSGDSDFETLRKIEQSAKRCKDITQNLLRFSQQRERPDLRPVDLNSVVRDALSLTENQTRGEGIDLVTELSTTAPRVRADPGHLSQVVLALLSNARTAMIKTPVKRLSLRTGERDGMCILEVEDTGKGIAENIRPRIFEPFFTTKDVWSNVGLGLSVAWRIVTEAGGTLEVRSEAGQGARFTIVLPRA*	T	5	0	5	10	50	100	0.0325077	4	0	5	10	44.4444	100	0.0325077
group_12494	hypothetical protein	MSTGDVNGVADDRSAEELGEVDILFFQIGDSEYGTDASQVLRIDRALPDDLTVRDLGLPHRGLRALVFDTPEGEGHLKVDAVNGVRSVALAVLRRMPAAAAAAPYAVGICLDEVSQRPVLLIDLAETLKTQGRH*	S	5	0	5	10	50	100	0.0325077	4	0	5	10	44.4444	100	0.0325077
group_12505	hypothetical protein	MERKVGSSTLTAKEVKAALQKSTTLTAEEEKALRMRHGAGAASPTAPLPRAAGANAELAD*	.	5	0	5	10	50	100	0.0325077	4	0	5	10	44.4444	100	0.0325077
cspG_5	Cold shock-like protein CspG	ELLVIEMQLMKAMRARTGQTRTAANASKAPAAVRTPEAPANATKDKIVRALRTKKK*	K	5	0	5	10	50	100	0.0325077	4	0	5	10	44.4444	100	0.0325077
trpF	N-(5'-phosphoribosyl)anthranilate isomerase	VNVTVKVCGVTRLEDARGVWAAGADALGLNFHPGSPRYVDVATAAALSRTRPPLGAVVGVFVNAKPDDIRLRVRECGLTVVQLHGDEPPEACSGYGVPVIKALRVRGPEDVARARAYVGVGDVSGLLLDGAAPGYGGGGVTFDWSLVAQLAGCGAPVLVAGGLKPSNVVEAVKATRPYGVDVASGVESAPGIKDLDAVRAFVRSVRSLNLWE*	E	5	0	5	10	50	100	0.0325077	4	0	5	10	44.4444	100	0.0325077
group_19947	hypothetical protein	MIAVIFEVWAHEDHRQRYLDLAAALRPLLSGIDGFISIERFQSLSEPGKLLSLSYWRDEAAVAEWRRLEAHREAQSEGRESVFRDYRLRVSHVVRDYGLKDRAAVPADSRTVHG*	S	5	0	5	10	50	100	0.0325077	4	0	5	10	44.4444	100	0.0325077
pccB_1	Propionyl-CoA carboxylase beta chain	MKMTERVEKLAEQRQRNEGMGGPERIERQHAKGKLTARERLKLLFDEGTFEELGLLAAHQGNLPEEEDGKPSPADGVITGTGEIDGRPVAAALYDFTVFGGSIGEIGERKVARLRDIALKNRIPMVWLVDSAGARLDASSGIDPRRIASFADTGYLFREQVVMSGVIPQVAAMVGPGAAGTAYIPGLADFLPMVKGTSSLAIGGPYLVESTVGEKVTEEELGGAKVHNEISGVADAEYPDDATCLAAVREYLGFFPSHCEDKPPRRPSSDPFDRRDDDLLKVVPESPRQAFDMHKVILSLVDDRKFFPMKPRWARNLITGLARIDGYPLGIVANNSMYLGGILDVNAADKAARFINLCDAFNIPLLFLQDVPGFMVGTKVEQQGIIRHGAKMMYATASA…	I	5	0	5	10	50	100	0.0325077	4	0	5	10	44.4444	100	0.0325077
frr	Ribosome-recycling factor	MADTVAELKPRIDKTLEDLKRELAKVRTGRASTAILDGIRVDQYGTPTPLAGVASINAPEPRLITIKPWDKGVLKDIEKALREANLGINPMNDGEMIRLPFPPLTEERRKDIVKQVKTKAEDHKVAIRNHRRDILEALKAQQKDKKITEDDLKRFSKDVEDKTAAGIKQVDTIYAEKEKEVMKV*	J	5	0	5	10	50	100	0.0325077	4	0	5	10	44.4444	100	0.0325077
group_2738	hypothetical protein	VQTSPSSPSASPGWHDVLMHHLEPLLGDFTAKMAIHTAALRILKRPPEQVSLQDVPLVLEGLKPMLNVFIGAVRTTNTLTELSKAYGEAAMNAPRSSSGRAFKRMAPWLGAVAMLQGVHLAAVATSLQDAPRMALVGDVAGWTVGLLAVAGTAAAALSFGAGDYLRRVWGLLTAGAALSLISTALRSYWMHAVPDVPFTESPLLPVRMGVVVLANVCTPFALVLLARTYKQSGLQPPPSPRASLLWAVAAVAALAVGGPALVAAVGNLGQGFAATCTAVIALASTLADMTTILLVAPILRVAYMLRGGRLAWVWWTMGMSGAVWLFYDAREWLAPLLPGSPTEAVELLRTLRTSGLAMLGLAGWLQRSALVSSQRQSSPGVVIPTA*	.																													4	0	5	10	44.4444	100	0.0325077
folE	GTP cyclohydrolase 1	MARAVRDFLAAAGLPLQDENLVDTPTRVADVWANGFLDGYGRTPEEALGKTYPAPANSSGELVVVTDLRFHSMCPHHLLPFTGRAHVAYVPGARVVGFGRLAALVDCFAHRLILQEDLARQVAWSLARVLDSPATACILEAEQACLRLRADHQRDAVTHAEAYEGRLRRDGPLRRELWARLGARR*	H	5	0	5	10	50	100	0.0325077	4	0	5	10	44.4444	100	0.0325077
group_4828	hypothetical protein	LLKPHHVLLLVSLVADGGSTPSRPDAGVPATLDGGDAGIQWPTDLRPLVTLDGPAVLAANAALQRVLSGFPKKDAGACESSARSLDVVVGLEGGVYFVRIDRRLDRCGWPVGSQLEFDWFELYAVSPEGKVLGRRAVMP*	.															5	0	4	9	55.5556	100	0.0294118
group_4846	hypothetical protein	VRLETGQGPPIVFTPHSGDAGSVEVERREFKAAVARLARGVRLPANPEQAARRLMGVDARGGTYLFDPRTRRMTPLEGAALASDMPPAEVELTRAYLRWCERTGRKGDCLRLLADSPTVTGDGRYALAMAMAQGVVLEEMLDAFKDMADPHAALSAALWTMTFYLVLWSVPEPVSKGLAAVMTATAIVYLGVDTFWTLIAGFKRLVEEADRATTFDELRDAGEGYGKVMGRNAARAFALLATVAVGNTAAGFASKVPTLPGSAQAAALAGGRAGIRLAAVGEVGAVAVTGEAVTVALAPNAVAMTARAMGGAAAAPVDAKGHDHHIATNKWWKSTNNDGPWSPEFQKIFDKAGMSLDDPANIVHVKGHKGPHPLAYHERIFERLTGATRGCRTMQQCRE…	S																													4	0	5	10	44.4444	100	0.0325077
masK_28	Tyrosine-protein kinase MasK	MPAIEFKVPRGAILFTTGGFRYEFREDLGEAHHGLSLFVARRRTLEGNHPRGKVLLKAVGPQTGQEGARIKRARVRLEEQVRLATFLNHPGILRVHGMHKAEGCWYVITDHPSGHSVSDMLTLAAECGRRFSPLFALYVGAKVAAALAHAHEAKDGEGKPLNIVHRAVDVGTIFVDWKGGVQVADFGLALSDLPGRVSSTVRRPLGDAFYSSPEMLLTGRVDARSDLFALGVVMLEIATGRNLLDAPDDLTEEVKGSLSVRQRVRVRRAIRRARLANSHPMVEDVIWRAATYSQADLDALTENLPQGLRVTLGRLLQPKPADRCQSARELAADLRHWLGDGEVFGQEDAEAELLMLMKLAGEALTELGIRRPQGFEVSQDEISTN*	T																						4	0	4	10	50	100	0.0228758	4	0	5	10	44.4444	100	0.0325077
dpnM	Modification methylase DpnIIA	VAPTVGRPPQAGGRPTVGATETRETPLVPDAPPAEATSAEPIVFKLVRERPLDPKPYRGLVEHFDQRKDLTRAALMRELAEALEGRDVPAPRVQRAPLTSQERAGLRHPGLRTPAGELLACVGIALCRLFPSPARIASTTEPLRASAGPGAAAILDALHTVARLLGVPLPELVAGDDDTANITPLHTTAPRLVIGRLLVQQPPSNAELRFHAGRALFSLSPDLLALRALRKDHLLRALALLSSVLKDPKGAGDDARVVRESLSPKALERASALMEPGTRDFDASLLSAAARDSANRAGLVACGGPGPALTALRARRPHDSELEELVRFAASERYLALRDPAEAARGGR*	L																													5	0	4	10	55.5556	100	0.0108359								5	0	6	8
group_4914	hypothetical protein	MCIRYRPAGRPARWMRRTGSMRPGGASQAMTLVASTGPPPSSWASSSSSSDGIWLRRGMSGGASGAPRPFEGGATEREAPAMARGAAAGGSTPLADNGARGACPARGARSTREGASRTCVPAFLEERAEALSSGAALRDADGGSGSSSGASGAPKAVVLSRGGVAAARGLRSGVASGVEPGSWAVPPRAGFAARAMRPGAGSESARETGLSAGTLVEAERRGGSASGDALATGAWRPDGALGWRVVSVAPTGAWLPEGAFGSRTASVLTAVAPTGA*	.	5	0	5	10	50	100	0.0325077
pbpE_1	Penicillin-binding protein 4*	MRAVLLLCLILPLSPAQADLGTLTVPAVAAARAPAVAPPPFIQVIEHEVPALMKEARIQGAAVGLIVGGKLVYTQGFGFADHAGKVPVTSDTVFVAASLAKPIASWVTMRLAEQGRVQLDKPVADVLSPWPLAQSPFDPRLITIRRLLSHTAGTTLGGYQGWLDYKELPSLEESLAGKTHGRGAVELFAPVGVKFQYSGGGYTLMQLAIERTTQRKYSDLARELVFRPLGMKHSSVAMTPEVLAGAAQGHGDDGRPVPMRYYVEQAPSTLTTTVRDFARWMIAGMEDTAGAHPLTQAQLAQMYTPADLSTPRAPDEAVYGLGHFIERLSDGSTAVGHDGRNQAGFRANFLMRPHSGDGIVFFSNSRSGLALDRVVCLWGADVAKVDPVTTCKK*	V	5	0	5	10	50	100	0.0325077	4	0	5	10	44.4444	100	0.0325077
group_4923	hypothetical protein	MKVMMMVKANKQADAGQKPTEEALVAMHNFNEELRKAGVLLDLGGLTPMSHGALLRYSKSQCKVIDGPFAEAKELIAGYSLLEVKTFAEAIEWAKRAPFGLLVQDGEEWEVELRPLFDPTEFDVPGEAEERAKRLGEKPGKA*	S	5	0	5	10	50	100	0.0325077	4	0	5	10	44.4444	100	0.0325077
coxM_2	Alternative cytochrome c oxidase subunit 2	VKSSPDPAMSVLLGASTAPSGSSAASPGTSTAPPDAQAPLAVAPERGAWTLSPPENASAYGDRIDALLARSHGFDLALAAVMLGWMLVAVVRFRGARTVAPDGGTRRSRAWVLGLALGVFGVVDGTLFLGSEGYLRDVLWNFRVPAEDPRTVRIEINAHQWSWEARYAGGDGTFGTKDDVVTWNDLRVPAGVPVWVQLVSTDVVHGFSLPAFRVKLDAIPGRVNQTWFQAAREGAWEVACYQHCGTSHYRMRGMLSAMTPEAYASWLHEAGRQAVQAYDADDAAAHWGWAWRTP*	C	5	0	5	10	50	100	0.0325077	4	0	5	10	44.4444	100	0.0325077
cynR_1	HTH-type transcriptional regulator CynR	MVLGAGVGPEPSAGWAPEWMPLCGPLWGPEPTALRPVRVAKTPLTPDAEAAVRMPWSTASMDA*	K																						4	0	4	10	50	100	0.0228758
group_6927	hypothetical protein	MPLCGPLWGPEPTALRPVRVVKTPLTPDADAAVRMPWSTASMDA*	.																						4	0	4	10	50	100	0.0228758
cysQ	3'(2'),5'-bisphosphate nucleotidase CysQ	MPALALELEVARRIARQAGDILLQVYATDFSVTDKAGGAGPVTLADERANAFIVGELRKAFPADGVVAEENEDASDAKRFERCWYVDPLDGTQEFVNRNGEFAIHIGLAVEGRAALGVVYRAVGDVLYSGVVGEQGYVEDPQGRRALRVSDVAEPSALRLVVSRSHRSKTTDAVVQRLGITRETESGSVGLKCGLLAEARCDLYVHVSDKSYRWDNCAPEAVIRSAGGVLTDLAGTPYRYDGSELQNHRGLLACNAAAFDKVLPVASQVAREAGLLK*	G	5	0	5	10	50	100	0.0325077	4	0	5	10	44.4444	100	0.0325077
ppsE_5	Phthiocerol/phenolphthiocerol synthesis polyketide synthase type I PpsE	MSTDTLSEVEGIAVIGLGGRLPGAKTIAEFWKNLTGGVESITFFTDEELIAEGADPAMVRAPNYVKARGTLGDTDQFDAAFFGMNPREAALMDPQHRVFLECAWEAMESSGYSPERQPGRVGVFGGMSMNTYLLSNLYSHLAHVASVESLQASIGNDKDSLTTEVAYRMDLKGPAVTVQSSSSTSLTCIHYACQSLLSFECDMALAGGVSIHFPEKAGYLYHEGGTTAPDGHCHTFDAEAEGFVAGHGAAVVALKRLSDALKDGDTVYAVVRGSAVNNDGSQKVSYMAPAVAGQAEVIALAQAVANVEPDTIGYVEAHGTATKVGDPIEVAALTQAFRQGTDKKNFCALGSVKSNIGHLDSAAGAVGFIKAALSLHHKKIVPSLNFKTPNPACDFPNSP…	Q	5	0	5	10	50	100	0.0325077	4	0	5	10	44.4444	100	0.0325077
clpC_1	Negative regulator of genetic competence ClpC/MecB	MDKNFHLFVRRYPGLGVAAHVLTHPHLASFAADLNTARLDLAEVVGRLLRRGELWDEVTHWEDLRQRRMALTVRAMQHGRLLPVPLRLTVVTHGGRGTARAPRKGDAAKGPLRVWVPRVEVAGTLHDAADLESYVEELVRHELYLAPLERLQGLAYVGEESVETLSVPSRVKQTSKARADEQSTKQPKRLPPPPGLAEASRCLNEEARAGLLERAWERDAEVNRLAEAVTSGTRASVLLVGPSSVGKTALVHELVQRAEVAGAGHPLHGLEVYSSSGGRIMAGMRYLGQWQERVQHMVEALRVRRAVLHLDSLSELLSLGGGDTGLDVARHLLPALEGGEVALVLEATPEDVARAERTHGAFLQALRHLSVAPLTSGAARTALQQASQRVARARKVRFT…	O	5	0	5	10	50	100	0.0325077	4	0	5	10	44.4444	100	0.0325077
mprA_1	Response regulator MprA	MRVLVVEDNQDLQANLASFLAPDFTLDFASTGPEGLALALAHPYDAIVLDLALPGMDGLEVCRALRQLAPRLVPVLMLTARDSLDDKEEGFAAGADDYLVKPFSLRELRWRLEALGRRPVPPSGRRLLFGELELEPEGGWARRGERRVRLNRTEALLLRLLMEAAPAPVPAATLAHRLWGDEAPEGSTLRTHVYGLRRTLGALGMEQLIVTRRNEGYALEEPPRG*	T	5	0	5	10	50	100	0.0325077	4	0	5	10	44.4444	100	0.0325077
btr_1	HTH-type transcriptional activator Btr	MDRQTQTTGARDSFDGVRPRLGLHVDFHTAAAGVMELESVPDHRLKIHAGSPLRGACRVHRFVYTQGDIDLFPAGASDVWENQDASASVLVRLSPALLRRAAEDMGRDPDRAGLEQRHQFRDPQIEHIAWALDADRRAGHPGGLLYTECLGLALSVHLLGRYPAPFGRERGLSKPQLRRVTEYIEEHLDQNLSLARLAGVAGVSASHLKTLFKRSTGLPVHEYVVQRRVERARTLLQRGGLSAGEVALEAGFSHQSHMARCMRRVLGVTPSVVARDARAR*	K	5	0	5	10	50	100	0.0325077	4	0	5	10	44.4444	100	0.0325077
group_7272	hypothetical protein	VKAKRAPVVIVGAGRLGGALALALQAKRWPVRVYSRDDAGRERTRSLGLKPATPADLKKARVCVLCVPDAAVPTVSAALSKELPRTVALVHTAGALPLSALTTQRGRAVGSFHPLCAVSSAHDSLAGHTAAISTRSPALRALLQRMAEDVGFAVFDVPEAHRAAYHAGAVLSAGGLVALADAAVGALGAAGIEPEAALKALLPLMRSALRGVEARGLSGGLTGPIVRGDAGVVAAHLAALPDDIAPLYAQLSRRALRLASDRLRPEIRTALQDVLAKK*	S	5	0	5	10	50	100	0.0325077	4	0	5	10	44.4444	100	0.0325077
group_7274	hypothetical protein	MTTPTIAPVGPMNTPAASEPTLAALKAKFGTVPKMFSTFAHSPAALDAVAGYFNAMGGAKLSARTQEAIAIAVAELNHCTYCLSAHTALAKGQGVKADELSGFRTGRSADPREQAILDLAVAIARTRAADVGPQLAQARRAGLGDAELVEVVAAVAQNVLTNYLNVVAGTEVDFPRVA*	S	5	0	5	10	50	100	0.0325077	4	0	5	10	44.4444	100	0.0325077
group_7305	hypothetical protein	MRTASGATLDFGRLVLLVLLVGASWYFWYSPVLWPVKVLVVMMHESGHAIATLLVGGSVDRVHLQLNEGGSCFSRLPPGVFNRIMVSSAGYLGSAVAGALLMLATFRFRLGRAVMGAASVWLGVMGFFYAGDLFTLAFCLGMAVAMGLGARFLPSGVVDALNLFLAAFTALYVVFDLRDDLWNSAVRAQSDAAILASETWVPSIVWAALWTLLSVALLGVSAYWALHAKPQGGGVRMPPVTRARRV*	.	5	0	5	10	50	100	0.0325077	4	0	5	10	44.4444	100	0.0325077
prmC_2	Release factor glutamine methyltransferase	MDRPRKPADAQKGPTPAAATFTFPPDAAFTWHSESDEPAPTRLSPVDDRLRADTALQRVRRGDFLRYTGDFHNAKQLLGALGRRLERPWQARSPLEAFRAERRARQLEHATLSRIVVALDRSYRLELARAPDVSEACRQVWGEPTTDFTVVPLKQLLGMLGAAEWRRKGLAVPGLKGLLHPHYGVYLPTRTDYVELLAAVPDVKGKRVFDVGTGTGVLSFLLLQRGAASAQATDCDSRAVACARENAERLGLAQRFQVAEADLFPEGKADLVVCNPPWIPEPPKNRVDRAVFDEDSQFLRRFLEGLPAALNPEGEGLLILSDLAVLLGLRPPGWLDEQFARCGLTVAWRKSTPARHAKAKDKADPLHAARSREVTTLYGLVPGTR*	J	5	0	5	10	50	100	0.0325077	4	0	5	10	44.4444	100	0.0325077
sdhC	Succinate dehydrogenase cytochrome b558 subunit	MSTQATAEAITDRTPLLKSRLGSFLAVVPLSIWVINHLWDNLSAFRGAAAWQESVTQYANPFAQAFTFIIVMLPLLIHTAWGLVRMFSFKPNNLQYNNYGNLKYLVQRVAGLGVLAFLGAHIWLAFLHPRLVEGGAEPFADIAREMHHHGPTLMVYLLGTLGTAYHLANGLQTFAMGWGIFASDRSMRRFEPFSILIFLILLAMAWGSIYALYTAGAAFSPEGMDVGS*	C	5	0	5	10	50	100	0.0325077	4	0	5	10	44.4444	100	0.0325077
kefC	Glutathione-regulated potassium-efflux system protein KefC	MSFMHQALVFLAATVVAVPLFKKLGLGSVLGYLAAGAAIGPYGAGLISDVENILHIAELGVVLLLFVIGLELQPSRLWSLRRSVFGMGGAQVVLTGVLLAGVGRALGLSTGAAIIAGFGLSLSSTAFALQLLAEKNQLTTEHGQLAFGILLFQDLAVIPLLAALPLLGVSDTPSTEPGWLMGLKAAGVVLGVVLAGRYLLRPVFRAVAGVHSQELFTATALLVVVGTASLVSAVGLSMALGAFLAGVLLSESEYRHELEADIEPFKGLLLGLFFIAVGMSVNLALLAREPLRVLALVLGLTFLKGVVLYGLGRVGLKKPGSAVSLAVVISQGGEFAFVLFSLAVSFHVMDRPQADLLVLVVGLSMAVTPFLSAVHERWVAPRLKPKGPQREYDVSPDQD…	P	5	0	5	10	50	100	0.0325077	4	0	5	10	44.4444	100	0.0325077
group_7388	hypothetical protein	MDPERYWKEHVYQGGARQLTVRAIIAGMLIGAVMCLSNLYVVLKTGWSLGVTITACILGFAVFGTLRSLKLLTKEFTDLENNAMGSVASAAGYMTGGGNMAAVPALLMLTGTLPSSGWLMVWFGVISALGVFAAIPIKRQLINIEALPFPTGTATAETIRALHGHGEVARQKSRLLGIAGLVGALLVLVRDARFTWLKNLPEKVSLPFTIQGREAGKWSLSFDFSLLLIGAGALISFRTGWSMLLGAFLTYGFLAPEMFSRGVIPEVTYKAINSWALWTGSAVLVSSGLLSFAFQWKSVVRSFSALGGLVGRKPKEGTGDDPLADIECPPAWFPLGFALLGPVAVFLMAYLFQIPWWAGVLALPLAVVMGVIASRVTGETDTTPTKALGPVTQLIFGAL…	P	5	0	5	10	50	100	0.0325077	4	0	5	10	44.4444	100	0.0325077
psd	Phosphatidylserine decarboxylase proenzyme	MNEQTFMKLMRVLPKSAVSSAVGLATRLPAPAPVHHWAMRAFAKAYNVDMAEAEHAFENYPTFAQFFTRGLKPGLRPVDAGEKVVVSPVDGRVSQVGYSDNGRCLQAKGIEYTVDELLGDAQAAKPFHGGAWTTLYLSPRDYHRIHAPLGGTITGYAYIPGEFWPVNPASVKNKQSLFCVNERLVTYLDTVAGKVAVVKVGATCVSRIKASYEDITTHLGQPGKVHRYGAGIPVEKGGELGRFEMGSTVILCFEPKRVRWDDSLQAEAVVRMGTRIGEIV*	I	5	0	5	10	50	100	0.0325077	4	0	5	10	44.4444	100	0.0325077
group_10647	hypothetical protein	MTASAMAMWFWTLVLCVSKSRRMVSRTLDFACGLILAVLIVGCAGSATGRVSLRPDGTPGPEKCPEEALKAMRYLRLGVGDGATAELDANQMDARPITLYEGRVESVLLDDLGTLESPTRLYGYVWTSGPQAVIRYYEARPPGAAQRVPICAVARTAMNQLRKRPDSLPGTAVLEFSVGGVFIVDEFL*	.																						4	0	4	10	50	100	0.0228758
group_11175	hypothetical protein	MGDGPLGISCDWQQTIQQRPQKNIPVGYLLDIKGMGKDDGAFPKSSSLFYTPFVGDPSYAGVQLEDVGAKKAVRAVGLITQLQWEGGKLDPMDFTVLISPENKADFTGITNTEIRQLKFWICEWDSTAGKWYEKCYPLGDEAGGPANEMSARLNQKGSEVMLHVGEPENVGVTDVKFCQMTFQLIPDKAHLCNIHYGHNSMDKDVYAWGYVEGKK*	.								4	0	5	10	44.4444	100	0.0325077															4	0	5	10	44.4444	100	0.0325077
xerC_1	Tyrosine recombinase XerC	MSAYAAVTRPPRTLTQKEVVLLLRATGEHKEGFRDHCLYSLALASGLREHELVALNIGDIFDERGRARRHVMLHVFKGCRRHPRPQEVVLSDTVRAKLEKLLRLKRSQGHDVGPQAPLFLSRLGLRLSTRQVRHGFGVWQQRAGLERHLNFHAVRHTACTGVYRRTKDIRLTQRFARQRSIDSTVIYTHPSDDELVRVTQDLPC*	L																													4	0	5	10	44.4444	100	0.0325077
group_11407	hypothetical protein	MHSSPGTPTGTGRRCASRMYSCVLEMGGPMGTLVPTSSARVTRRQLEKTVPSVGP*	.								4	0	5	10	44.4444	100	0.0325077
group_19421	hypothetical protein	MSFGCTPARDSACVMTEDWPCTLGAVKPDLSRPSLFVAVARMTA*	.								4	0	5	10	44.4444	100	0.0325077
rpsA_2	30S ribosomal protein S1	MHVYAAALAQELGIKPEQVDRTLALHEEGGTVPFIARYRKEATGGLDEVQIQAILDRAEERTELDGRRDTILRSIEEQGKLTPELSKALQAARTRAELEDLYLPYKPKRRTRAAIAREKGLEPLADLVWKQEGQRGESVDARVKPYVDTEKGVTDVASALAGARDICAERVAEDARLRREARDLCTRRGTLRSDVVPAKKGETTKFENYYGHEEPLSQAPSHRVLALLRGEEEGVLKVKLGLPDDEVKGLFTAKVVTRPQSLFAGELRAAVEDGWERLMGPSLESELRAELKERADKGAIGVFGENLRHLLLTPPAGARAVLALDPGLRTGIKLAMMDVTGTVVETTTLYSERSADERARAAKLLEAVVRKHKPELIAVGNGTGSREAEIFTRDTLKAQ…	K								4	0	5	10	44.4444	100	0.0325077
coxN	Alternative cytochrome c oxidase subunit 1	MKPGAFLKSLWTTDPQRVARQYLWGGFLFLLVGGLLAMLIRFQWAWPGQPVPGLAWALPESKGALTPPAYTAVFTMHGLLMIFFAVTPLLFGALGHFVLPLAIGSRQMAFPRLSAFGFWAYAVGGALMLASFGVRLGAASAGWTSYPPLSTPAFTPGLGQTLVTVAVLCVGVSAFLYGLNFVVTVVRCRAPGMTWGRLPLVVWGLFYGAVLNVLFVPVLAAATGLLLLDRVAGTQFFIAGAAAVGGGGDPVVYQHLFWLFGHPEVYILILPAWGMVGDFVAYFSRKPAHGYRLTAGAMGAVTALSGAVYAHHLFTSGMAPVLGRTFMVLTLLISLPAEVMFLNWLMTLWKGSVRLTSPMLAALATMIVFGLGGITGLALGAVATDVPLHGTMWVVGHFH…	C								4	0	5	10	44.4444	100	0.0325077
group_7278	hypothetical protein	MTTRTKGTKESGPADEEFLQQLFRGGELLGAGKVIEAKDFLERAHQLQPRHEKAQNLLGLTYFKLGHFDRAADLYEMLVRDNPVDPTLRVNLGLVYLKTNALQRAAREFETATDLAPDHKKAHNYLGLTFAQMGEYGRAREHFLLSGSDAMAEKMSRAIAGEGFSRPPAAPAARPRDAEGGPEEGEATPHAAPQGENDWGAQFGLDEAPRGAPSAVARRPATARPPARDEEMRFAEDEGPPAARAGATASGDDEARALDDATDAAASGDDVEVSDELPPTPVSEEIEVSEELPVLASDLESEPGAAFEETSAALAASEPRGAPPVAPSAAGPGGTEARPGVNPPLLTEWIPTVKLPGTEPGQPFVQGPVSVALTVNGELLTRLDGLLAVQGQVTFQPEM…	S								4	0	5	10	44.4444	100	0.0325077
group_72994	hypothetical protein	MRSSASLRVFSCDARGRKPSKMLEPVASRISRTWRSVHRCMASSGAGISRISNLMPYFFSSTEKVASSRPEKRLMAVPLLPMRPVRPTRCRYTAGSSGRE*	.								4	0	5	10	44.4444	100	0.0325077
[truncated: 19 more columns]
